# Supplementary material for: Nanoparticles targeting mutant p53 overcome chemoresistance and tumor recurrence in non-small cell lung cancer
Source: Nat Commun. 2024 Mar 29;15:2759. doi: 10.1038/s41467-024-47080-3 (PMC10980692; doi:10.1038/s41467-024-47080-3)
Supplement: Supplementary file 4 — Source Data [file 41467_2024_47080_MOESM4_ESM.xlsx]

## Sheet: Fig. 1a
	Months	Mutant	WT
	0	0
	0	0
	0	0
	0	0
	0	0
	0	0
	0	0
	0	0
	0	0
	0	0
	0	0
	0	0
	0	1
	0	0
	0	0
	0	0
	0	0
	0	0
	0	0
	0	0
	0	0
	0	0
	0	0
	0	0
	0	1
	0	0
	0.03	0
	0.03	1
	0.03	0
	0.07	0
	0.07	1
	0.07	0
	0.1	0
	0.1	0
	0.1	0
	0.1	0
	0.1	0
	0.1	0
	0.13	0
	0.13	0
	0.13	0
	0.16	0
	0.16	1
	0.16	1
	0.2	0
	0.2	0
	0.2	0
	0.2	0
	0.2	0
	0.2	1
	0.2	0
	0.26	0
	0.3	0
	0.3	0
	0.3	0
	0.3	0
	0.3	0
	0.33	0
	0.33	0
	0.36	0
	0.36	0
	0.39	1
	0.39	1
	0.39	0
	0.39	0
	0.39	1
	0.39	0
	0.39	1
	0.4	0
	0.4	0
	0.4	0
	0.4	0
	0.43	0
	0.43	0
	0.43	0
	0.43	0
	0.43	0
	0.43	0
	0.46	0
	0.46	0
	0.49	0
	0.5	0
	0.5	0
	0.5	0
	0.5	0
	0.5	0
	0.5	0
	0.53	0
	0.53	0
	0.59	0
	0.59	0
	0.59	0
	0.59	0
	0.59	1
	0.6	0
	0.6	0
	0.6	1
	0.63	0
	0.66	0
	0.66	0
	0.69	0
	0.7	0
	0.7	1
	0.7	0
	0.7	0
	0.7	0
	0.7	1
	0.72	0
	0.72	1
	0.79	0
	0.79	1
	0.79	0
	0.79	1
	0.8	0
	0.8	0
	0.82	0
	0.833333	1
	0.86	0
	0.86	0
	0.86	0
	0.86	0
	0.89	0
	0.9	0
	0.9	0
	0.9	0
	0.9	0
	0.92	0
	0.92	0
	0.92	0
	0.92	0
	0.95	0
	0.95	0
	0.99	0
	0.99	0
	0.99	0
	0.99	0
	0.99	0
	0.99	0
	0.99	0
	0.99	0
	0.99	0
	1	0
	1	0
	1	0
	1.02	0
	1.02	0
	1.02	0
	1.02	0
	1.1	0
	1.1	0
	1.1	1
	1.1	0
	1.1	0
	1.1	0
	1.1	0
	1.12	0
	1.12	1
	1.15	0
	1.15	0
	1.18	0
	1.18	0
	1.18	0
	1.18	0
	1.2	0
	1.2	0
	1.2	0
	1.22	0
	1.22	0
	1.23333	0
	1.25	0
	1.25	0
	1.26667	0
	1.3	0
	1.3	0
	1.3	0
	1.3	0
	1.3	0
	1.32	0
	1.4	0
	1.4	0
	1.4	0
	1.4	0
	1.41	0
	1.41	0
	1.45	0
	1.5	0
	1.5	0
	1.5	0
	1.51	0
	1.55	0
	1.58	0
	1.6	0
	1.6	0
	1.6	0
	1.61	0
	1.63333	1
	1.7	0
	1.71	1
	1.71	1
	1.73	1
	1.74	0
	1.74	1
	1.74	1
	1.78	0
	1.78	0
	1.8	1
	1.81	0
	1.81	0
	1.9	1
	1.97	0
	1.97	0
	1.97	0
	1.97	0
	2	1
	2	0
	2	0
	2	0
	2	0
	2	0
	2.01	0
	2.01	0
	2.01	0
	2.01	0
	2.01	1
	2.04	0
	2.04	1
	2.07	0
	2.07	0
	2.2	0
	2.2	0
	2.3	0
	2.3	0
	2.3	0
	2.4	1
	2.5	0
	2.53	0
	2.63	1
	2.63	1
	2.7	0
	2.7	0
	2.73	0
	2.76	1
	2.79	1
	2.8	0
	2.8	1
	2.8	0
	2.86	0
	2.89	1
	2.9	1
	2.9	0
	2.9	0
	2.9	0
	2.93	1
	2.93	0
	2.99	1
	3	1
	3.03	0
	3.03	1
	3.1	0
	3.16	0
	3.19	0
	3.19	0
	3.19	1
	3.2	1
	3.2	0
	3.26	0
	3.3	0
	3.38	0
	3.39	0
	3.4	0
	3.4	0
	3.42	0
	3.49	0
	3.5	0
	3.5	0
	3.5	0
	3.53333	0
	3.63333	0
	3.65	0
	3.65	0
	3.65	0
	3.68	0
	3.7	0
	3.8	0
	3.82	1
	3.9	1
	3.9	1
	3.91	0
	3.95	0
	3.98	0
	3.98	0
	4	0
	4	1
	4.01	0
	4.01	0
	4.01	0
	4.01	0
	4.01	0
	4.05	1
	4.2	0
	4.2	0
	4.2	0
	4.21	0
	4.31	1
	4.33333	1
	4.4	0
	4.43	0
	4.47	1
	4.47	1
	4.54	1
	4.56667	0
	4.6	1
	4.61	0
	4.7	0
	4.7	1
	4.73333	1
	4.8	1
	4.8	0
	4.8	1
	4.9	0
	4.96	1
	4.96	0
	4.96667	0
	4.97	1
	5	0
	5	0
	5	0
	5.03	0
	5.03	1
	5.03	1
	5.07	0
	5.1	0
	5.1	0
	5.1	0
	5.2	0
	5.23	0
	5.23333	0
	5.26	0
	5.26667	0
	5.3	0
	5.3	0
	5.4	0
	5.42	0
	5.46	1
	5.46	0
	5.5	0
	5.5	0
	5.56	0
	5.6	0
	5.6	0
	5.62	1
	5.7	1
	5.73333	0
	5.86	0
	5.88	0
	6	0
	6	0
	6	0
	6	1
	6.02	0
	6.09	0
	6.1	0
	6.1	0
	6.1	0
	6.13333	0
	6.16667	0
	6.18	1
	6.18	1
	6.2	1
	6.21	1
	6.22	0
	6.33333	0
	6.35	0
	6.43333	0
	6.5	0
	6.5	0
	6.5	0
	6.51	1
	6.56667	0
	6.56667	0
	6.6	0
	6.6	0
	6.6	0
	6.6	0
	6.63333	0
	6.64	0
	6.64	0
	6.66667	0
	6.7	0
	6.7	0
	6.78	0
	6.8	0
	6.8	0
	6.8	0
	6.81	0
	6.9	0
	6.94	1
	6.94	0
	6.94	0
	6.96667	0
	6.97	0
	7	0
	7	0
	7.03333	0
	7.04	0
	7.06667	0
	7.1	0
	7.1	0
	7.14	0
	7.16	0
	7.3	0
	7.33	1
	7.34	1
	7.4	0
	7.47	0
	7.5	0
	7.5	0
	7.5	0
	7.67	0
	7.73	0
	7.79	1
	7.8	0
	7.8	1
	7.82	0
	7.83	0
	8	1
	8	1
	8	0
	8.02	1
	8.02	1
	8.03	0
	8.088	1
	8.1	0
	8.16667	0
	8.23	1
	8.3	0
	8.37	1
	8.4	0
	8.47	1
	8.47	1
	8.49	0
	8.5	0
	8.59	1
	8.6	1
	8.62	0
	8.7	0
	8.7	0
	8.8	0
	8.82	0
	8.9	0
	8.95	0
	8.98	0
	9	0
	9	1
	9.01	1
	9.01	0
	9.07	1
	9.08	1
	9.13333	0
	9.2	0
	9.2	0
	9.23	1
	9.3	1
	9.4	0
	9.4	0
	9.4	0
	9.43333	0
	9.57	1
	9.64	0
	9.8	0
	9.82	1
	9.95	1
	10	0
	10	1
	10	1
	10	0
	10	1
	10	1
	10.05	1
	10.07	1
	10.07	1
	10.13	0
	10.2	0
	10.22	1
	10.23	1
	10.2667	0
	10.3667	0
	10.55	1
	10.6	1
	10.6	1
	10.6333	0
	10.64	0
	10.81	1
	10.82	1
	10.82	0
	10.89	0
	10.93	1
	11.04	1
	11.1	1
	11.1	1
	11.18	1
	11.18	1
	11.2333	0
	11.2333	0
	11.27	1
	11.28	0
	11.4	1
	11.474	1
	11.5	0
	11.55	1
	11.58	0
	11.6	1
	11.638	1
	11.71	0
	11.73	1
	11.737	1
	11.74	1
	11.76	1
	11.78	1
	11.87	1
	11.99	1
	12	0
	12	1
	12.01	1
	12.0333	0
	12.04	1
	12.1333	0
	12.19	1
	12.2	1
	12.2	1
	12.22	0
	12.3	0
	12.32	0
	12.395	1
	12.42	0
	12.43	0
	12.4333	0
	12.4667	0
	12.5	0
	12.5	1
	12.5333	0
	12.6	1
	12.6	0
	12.6	0
	12.6	1
	12.6	1
	12.65	1
	12.7	1
	12.756	1
	12.7667	0
	12.77	0
	12.8	0
	12.83	1
	12.8667	0
	12.8667	0
	12.8667	0
	12.9	0
	13	0
	13	1
	13.01	0
	13.03	0
	13.03	0
	13.1	1
	13.1	0
	13.11	1
	13.13	1
	13.13	0
	13.2333	0
	13.26	1
	13.2667	0
	13.3333	0
	13.414	1
	13.47	0
	13.5	0
	13.59	0
	13.6	1
	13.6	1
	13.68	0
	13.78	0
	13.8	0
	13.9	0
	13.9333	0
	13.97	1
	13.99	0
	14	0
	14	0
	14.06	1
	14.06	1
	14.08	1
	14.09	1
	14.1	1
	14.1	1
	14.11	1
	14.26	1
	14.2667	0
	14.3	1
	14.4	0
	14.4	1
	14.5	0
	14.62	1
	14.6333	0
	14.64	1
	14.67	1
	14.72	0
	14.74	1
	14.77	0
	14.8667	0
	14.87	1
	14.93	1
	15	1
	15	0
	15.0333	0
	15.07	0
	15.1	0
	15.1	1
	15.11	1
	15.2	0
	15.386	1
	15.419	1
	15.46	1
	15.4667	1
	15.59	0
	15.59	0
	15.67	0
	15.76	0
	15.8	0
	16	0
	16	0
	16	0
	16.3	0
	16.38	0
	16.4	0
	16.4	1
	16.43	1
	16.4333	0
	16.47	1
	16.48	1
	16.52	1
	16.6	0
	16.61	1
	16.62	1
	16.64	1
	16.81	0
	16.84	0
	16.931	1
	16.95	1
	16.97	1
	17	0
	17.0667	0
	17.07	1
	17.1	0
	17.1	1
	17.17	1
	17.2	0
	17.2	1
	17.2	1
	17.359	1
	17.4	0
	17.5	0
	17.64	0
	17.73	1
	17.76	0
	17.8	0
	17.8	0
	17.8	0
	17.89	1
	18.06	0
	18.23	0
	18.29	0
	18.3	0
	18.312	1
	18.36	1
	18.542	1
	18.5667	1
	18.6	1
	18.6	1
	18.63	0
	18.65	0
	18.66	0
	18.68	0
	18.85	1
	18.9	1
	18.9	0
	19.01	0
	19.0333	0
	19.0667	0
	19.0667	0
	19.1	0
	19.1	1
	19.1	0
	19.25	1
	19.28	1
	19.3	1
	19.3	0
	19.31	1
	19.3333	0
	19.3333	0
	19.3667	0
	19.4	1
	19.4	0
	19.48	1
	19.5	1
	19.5	0
	19.5667	0
	19.6333	0
	19.6333	0
	19.66	1
	19.7	1
	19.74	1
	19.77	1
	19.9	0
	19.9	0
	19.94	0
	20	0
	20	1
	20	1
	20.01	0
	20.04	0
	20.04	0
	20.1	0
	20.1	0
	20.1	0
	20.17	0
	20.3	0
	20.4	1
	20.49	0
	20.5	0
	20.57	0
	20.6	0
	20.63	1
	20.679	1
	20.7	1
	20.7333	0
	20.77	0
	20.79	1
	20.92	0
	20.92	0
	20.942	1
	20.99	0
	21.02	0
	21.06	0
	21.09	0
	21.2	0
	21.42	0
	21.4333	0
	21.45	0
	21.47	0
	21.5	0
	21.58	0
	21.62	0
	21.6333	0
	21.74	0
	21.74	0
	21.8	1
	21.88	0
	21.88	1
	21.9	1
	21.91	1
	21.9667	0
	22	0
	22	1
	22.01	1
	22.01	0
	22.01	0
	22.0667	0
	22.1	0
	22.24	0
	22.2667	0
	22.3	1
	22.3	1
	22.3	0
	22.3333	0
	22.4333	0
	22.4667	0
	22.7	1
	22.7	1
	22.7667	0
	22.8	0
	22.9	0
	22.93	1
	22.96	0
	22.96	0
	22.96	0
	22.99	0
	23	1
	23	0
	23	1
	23.03	0
	23.03	1
	23.0667	1
	23.1	1
	23.16	0
	23.16	0
	23.1667	0
	23.26	0
	23.2667	0
	23.277	1
	23.29	1
	23.3667	0
	23.4333	0
	23.45	0
	23.52	1
	23.55	1
	23.55	0
	23.65	0
	23.75	0
	23.7667	0
	23.78	1
	23.9333	0
	24	1
	24	0
	24	1
	24	0
	24.01	0
	24.0667	0
	24.11	0
	24.11	1
	24.14	1
	24.2333	0
	24.31	1
	24.34	1
	24.47	0
	24.5	0
	24.5333	0
	24.54	0
	24.6333	0
	24.7	0
	24.822	1
	24.921	1
	24.93	0
	24.93	0
	24.93	1
	25	0
	25	0
	25	0
	25	0
	25.03	0
	25.07	0
	25.282	1
	25.3	0
	25.33	1
	25.381	1
	25.4	0
	25.46	0
	25.57	1
	25.6	1
	25.6	0
	25.6333	0
	25.7	0
	25.87	0
	25.89	0
	25.9333	0
	25.95	0
	25.95	0
	25.97	1
	25.99	0
	25.99	0
	26	0
	26	0
	26.0333	0
	26.1	0
	26.12	0
	26.137	0
	26.1667	0
	26.1667	1
	26.3	1
	26.3333	0
	26.4	0
	26.41	1
	26.4333	0
	26.4667	0
	26.5	1
	26.5667	0
	26.6	1
	26.6	0
	26.6333	0
	26.7	0
	26.729	1
	26.87	0
	27	1
	27.04	1
	27.04	0
	27.1	1
	27.1	0
	27.123	1
	27.14	1
	27.17	1
	27.2	1
	27.3	0
	27.4	0
	27.4	0
	27.4	1
	27.4333	0
	27.5	0
	27.5667	0
	27.6	1
	27.63	0
	27.66	0
	27.6667	0
	27.7	0
	27.7333	0
	27.7333	0
	27.76	0
	27.7667	1
	27.7667	0
	27.8	0
	27.8	0
	27.9	0
	27.9667	0
	27.9667	0
	27.99	0
	28	1
	28.0333	0
	28.09	1
	28.1	1
	28.241	0
	28.4	1
	28.5	1
	28.55	1
	28.6	1
	28.63	1
	28.6333	0
	28.9	1
	28.94	1
	28.98	1
	28.98	0
	29	0
	29	0
	29	0
	29.1333	0
	29.162	1
	29.2333	0
	29.24	0
	29.4	0
	29.41	0
	29.57	1
	29.6	1
	29.6667	0
	29.7	0
	29.83	0
	29.87	0
	29.93	0
	29.96	0
	29.99	0
	29.99	0
	30	0
	30	0
	30.03	0
	30.09	1
	30.1	0
	30.115	0
	30.13	1
	30.3333	0
	30.3333	1
	30.36	0
	30.5	0
	30.52	1
	30.5667	0
	30.6	1
	30.66	0
	30.7	0
	30.82	1
	30.8333	0
	31.0667	0
	31.18	1
	31.2	1
	31.28	1
	31.3	1
	31.3	1
	31.4333	0
	31.45	0
	31.5	0
	31.51	1
	31.529	1
	31.6	0
	31.6	1
	31.64	1
	31.6667	1
	31.71	0
	31.74	1
	31.96	1
	32	1
	32.04	1
	32.0667	0
	32.1333	0
	32.2	0
	32.2333	0
	32.2667	0
	32.29	0
	32.351	1
	32.42	1
	32.5	1
	32.5	0
	32.679	1
	32.69	1
	32.712	1
	32.85	1
	32.89	1
	32.9	0
	32.9333	0
	32.9667	0
	33.08	0
	33.09	1
	33.2	1
	33.37	0
	33.37	1
	33.4	0
	33.436	1
	33.6333	0
	33.6333	0
	33.7	1
	33.9	0
	34.0667	0
	34.1667	0
	34.3	1
	34.38	1
	34.5333	0
	34.5667	0
	34.6667	0
	34.7	1
	34.72	1
	34.7333	0
	34.76	1
	34.7667	0
	34.77	1
	34.8	1
	34.8	0
	34.915	1
	34.9333	0
	34.9333	0
	35.05	1
	35.0667	1
	35.1	1
	35.3	1
	35.3	0
	35.36	1
	35.4667	0
	35.474	0
	35.66	0
	35.7333	0
	35.8	1
	35.836	0
	35.87	0
	35.92	0
	36	0
	36.04	1
	36.263	0
	36.41	1
	36.4333	0
	36.5	0
	36.5	0
	36.61	0
	36.63	1
	36.64	1
	36.6667	0
	36.9667	0
	37.085	0
	37.12	0
	37.1333	0
	37.3	1
	37.34	0
	37.3667	1
	37.6	0
	37.611	0
	37.6667	0
	37.7	0
	37.7333	0
	37.7667	0
	37.83	1
	37.96	1
	38	0
	38.14	1
	38.1667	1
	38.19	1
	38.26	0
	38.2667	1
	38.2667	0
	38.3333	0
	38.34	1
	38.4	1
	38.4333	0
	38.47	1
	38.5	1
	38.5333	0
	38.7	0
	38.7	0
	38.729	1
	38.7667	1
	38.8	0
	38.9	1
	38.9667	0
	39.06	0
	39.09	1
	39.1	0
	39.1333	0
	39.2	0
	39.2	0
	39.29	0
	39.3	0
	39.32	1
	39.3667	0
	39.7	0
	39.9	0
	39.9	0
	39.98	0
	40.03	0
	40.2	1
	40.21	0
	40.3333	0
	40.3667	1
	40.3667	0
	40.4	1
	40.504	0
	40.51	0
	40.6	0
	40.8	0
	40.8	0
	41.1333	0
	41.33	1
	41.36	0
	41.39	0
	41.4	1
	41.4667	1
	41.6	1
	41.622	0
	41.66	0
	41.7	0
	41.79	0
	42	1
	42.05	0
	42.3	0
	42.3	0
	42.4	1
	42.43	0
	42.5	1
	42.61	0
	42.87	0
	43.07	0
	43.13	0
	43.13	0
	43.2	0
	43.26	1
	43.2667	0
	43.4333	1
	43.55	0
	43.7667	0
	43.78	0
	43.79	0
	43.8	0
	43.91	1
	43.96	1
	44	1
	44.14	0
	44.21	1
	44.22	1
	44.28	1
	44.3667	0
	44.43	0
	44.58	1
	44.6	1
	44.6	0
	44.6	0
	44.71	0
	44.77	0
	44.91	0
	44.9333	1
	45	0
	45.107	0
	45.2	0
	46.02	0
	46.06	0
	46.257	0
	46.55	0
	46.55	0
	46.5667	0
	46.6333	0
	46.81	1
	46.8667	0
	46.94	0
	47.01	0
	47.1	0
	47.3667	0
	47.4333	0
	47.5	0
	47.8	1
	47.83	0
	47.89	0
	47.9667	1
	48.36	1
	48.42	0
	48.53	0
	48.8	0
	48.92	1
	49	0
	49.01	0
	49.08	0
	49.2333	0
	49.24	1
	49.2667	0
	49.3	1
	49.3667	0
	49.51	0
	49.808	1
	49.8333	0
	49.9	0
	50.13	0
	50.26	0
	50.3	1
	50.3	0
	50.3333	0
	50.62	0
	50.87	1
	50.893	1
	50.9	1
	50.92	0
	50.959	0
	51	0
	51.222	1
	51.2667	0
	51.81	0
	52.4667	0
	52.63	0
	52.636	1
	52.8333	0
	52.9667	0
	53.4667	0
	53.4667	0
	53.95	1
	54.04	0
	54.11	0
	54.31	0
	54.44	1
	54.47	1
	54.7333	0
	55.2	1
	55.23	1
	55.46	0
	55.5	0
	55.52	0
	55.6667	1
	55.85	0
	56	0
	56.022	0
	56.2	0
	56.27	1
	56.35	1
	56.581	1
	56.6	0
	56.7	1
	56.7	0
	56.77	0
	56.8	0
	56.87	0
	57	0
	57.1	1
	57.37	0
	57.49	0
	57.93	0
	58	0
	58.027	1
	58.29	0
	58.5333	0
	59	0
	59	0
	59	1
	59.1	1
	59.4667	0
	59.54	0
	59.737	0
	60	0
	60	1
	60.25	0
	60.48	1
	60.61	0
	60.82	0
	60.84	0
	60.92	0
	61	0
	61	0
	61.05	1
	61.43	0
	61.56	1
	61.64	1
	62	0
	62.3	0
	62.81	1
	62.83	1
	62.89	1
	63.5	1
	63.59	1
	63.649	0
	64.9	0
	64.97	1
	65.18	1
	65.589	1
	66.49	0
	66.55	0
	66.61	0
	67	0
	67.43	1
	67.84	0
	68.33	0
	68.52	0
	68.53	1
	68.62	1
	68.8	0
	68.8	0
	69.05	0
	70.07	0
	70.16	1
	70.2	0
	70.6333	1
	71.12	0
	71.29	1
	71.38	1
	71.5	1
	71.64	0
	72.099	0
	72.36	0
	73.16	1
	74.11	0
	74.18	0
	74.2333	0
	74.4	0
	75.13	1
	75.69	1
	77.5333	0
	77.79	0
	77.86	0
	78	1
	78	0
	78.61	1
	78.8333	0
	79.24	1
	79.47	0
	79.51	0
	80	1
	80.39	0
	81.18	0
	81.73	0
	82.4	0
	82.46	0
	82.96	0
	83.03	0
	83.7667	0
	84.2	0
	84.4333	0
	84.8	1
	85	0
	85.2667	1
	86.1	1
	86.2667	0
	86.81	1
	86.89	0
	87.2667	0
	88.16	1
	90.03	0
	90.59	0
	90.72	0
	92.08	1
	92.35	0
	92.4667	0
	92.67	0
	96.88	1
	97.8	0
	97.86	1
	97.99	1
	98.5667	0
	100.567	0
	101.64	0
	102.1	0
	103.45	1
	103.59	1
	104	0
	104.14	0
	104.933	0
	105.3	0
	107.01	1
	110.6	1
	111.05	1
	111.27	0
	114.11	0
	115.66	0
	117.48	0
	117.63	0
	118.42	1
	119	0
	119.87	0
	122.17	0
	123.09	0
	126.48	0
	128.91	1
	129.43	0
	133.64	0
	141.41	0
	151.15	1
	162.98	1
	173.69	1
	173.91	1
	208.8	0
	211.9	0
	0		0
	0		0
	0		0
	0		0
	0		0
	0		0
	0		0
	0		0
	0		0
	0		0
	0		0
	0		0
	0		0
	0		0
	0		0
	0		0
	0.03		1
	0.07		1
	0.1		1
	0.1		0
	0.1		0
	0.1		0
	0.1		0
	0.1		1
	0.13		0
	0.13		1
	0.16		1
	0.16		1
	0.2		1
	0.2		0
	0.2		0
	0.2		0
	0.26		0
	0.3		1
	0.3		0
	0.3		0
	0.36		0
	0.39		0
	0.4		0
	0.4		1
	0.43		0
	0.43		0
	0.43		0
	0.46		0
	0.49		0
	0.49		0
	0.49		0
	0.5		0
	0.5		0
	0.5		0
	0.5		0
	0.5		0
	0.5		0
	0.533333		0
	0.56		1
	0.56		1
	0.56		0
	0.6		0
	0.6		0
	0.6		0
	0.62		1
	0.666667		0
	0.7		0
	0.7		0
	0.733333		0
	0.76		1
	0.79		0
	0.79		0
	0.8		0
	0.8		0
	0.8		0
	0.82		0
	0.9		0
	0.9		0
	0.9		0
	0.92		0
	1		0
	1		0
	1		0
	1		0
	1		1
	1		1
	1		0
	1.02		0
	1.08		1
	1.1		0
	1.12		1
	1.12		0
	1.15		0
	1.15		0
	1.18		0
	1.2		0
	1.2		0
	1.22		0
	1.25		1
	1.3		1
	1.3		0
	1.3		0
	1.3		0
	1.3		0
	1.3		0
	1.35		0
	1.38		0
	1.38		0
	1.4		0
	1.4		0
	1.4		0
	1.4		0
	1.45		0
	1.45		0
	1.5		0
	1.5		0
	1.53333		0
	1.54		1
	1.55		1
	1.56667		0
	1.58		0
	1.6		0
	1.6		0
	1.6		0
	1.64		0
	1.67		1
	1.8		0
	1.81		0
	1.81		0
	1.91		1
	1.94		1
	1.94		1
	1.97		0
	1.97		0
	2		0
	2		0
	2		1
	2		0
	2		0
	2		0
	2		0
	2.01		0
	2.04		0
	2.2		0
	2.2		0
	2.27		1
	2.3		0
	2.3		0
	2.43		1
	2.43333		1
	2.5		0
	2.6		0
	2.69		0
	2.73		0
	2.73		0
	2.76		1
	2.76		0
	2.76		0
	2.86		1
	2.89		1
	2.92		1
	2.92		0
	3		1
	3		1
	3		1
	3		1
	3.02		1
	3.09		1
	3.2		0
	3.25		1
	3.29		0
	3.3		0
	3.3		0
	3.3		0
	3.4		0
	3.4		0
	3.43333		0
	3.45		0
	3.45		0
	3.48		0
	3.48		0
	3.49		0
	3.5		0
	3.5		0
	3.5		0
	3.56667		0
	3.58		1
	3.65		0
	3.65		0
	3.7		0
	3.7		0
	3.71		1
	3.72		1
	3.78		0
	3.8		0
	3.8		0
	3.8		0
	3.8		0
	3.81		1
	3.81		1
	3.86667		0
	3.88		1
	3.88		0
	3.91		1
	3.98		0
	3.98		1
	4		1
	4		0
	4		1
	4		0
	4		0
	4.01		0
	4.01		0
	4.04		1
	4.04		1
	4.05		1
	4.07		1
	4.1		0
	4.2		0
	4.2		0
	4.24		0
	4.3		1
	4.3		0
	4.3		0
	4.3		0
	4.36667		0
	4.37		0
	4.4		0
	4.4		0
	4.4		0
	4.4		0
	4.4		0
	4.4		0
	4.46667		0
	4.5		0
	4.53		1
	4.56667		0
	4.57		1
	4.57		0
	4.6		0
	4.6		0
	4.63		0
	4.7		1
	4.7		0
	4.7		0
	4.8		1
	4.8		0
	4.8		0
	4.8		0
	4.93		0
	5		1
	5		0
	5		0
	5		1
	5.03		0
	5.06		1
	5.06667		1
	5.1		0
	5.1		0
	5.16667		1
	5.23333		1
	5.26		0
	5.29		1
	5.29		1
	5.3		0
	5.3		1
	5.3		0
	5.3		0
	5.39		1
	5.4		1
	5.45		1
	5.45		1
	5.46		1
	5.49		1
	5.5		0
	5.5		1
	5.5		1
	5.53333		1
	5.56667		0
	5.63333		1
	5.68		0
	5.68		1
	5.7		0
	5.7		0
	5.72		0
	5.78		1
	5.86667		0
	5.88		1
	5.9		1
	5.9		0
	5.91		1
	5.92		1
	5.98		0
	6		1
	6		0
	6		1
	6		0
	6.02		0
	6.03333		0
	6.04		0
	6.1		0
	6.1		0
	6.11		0
	6.11		0
	6.14		1
	6.2		0
	6.3		0
	6.3		0
	6.33333		0
	6.34		1
	6.36667		0
	6.36667		1
	6.41		1
	6.46667		0
	6.5		1
	6.5		1
	6.5		0
	6.5		0
	6.5		0
	6.56667		0
	6.56667		0
	6.56667		0
	6.6		0
	6.6		0
	6.64		0
	6.64		0
	6.66667		0
	6.68		0
	6.7		0
	6.7		0
	6.7		0
	6.73333		0
	6.73333		0
	6.8		0
	6.87		1
	6.9		1
	6.93		1
	6.93		0
	6.96		1
	6.96667		0
	6.97		1
	7		0
	7		0
	7		0
	7		0
	7.01		0
	7.03		1
	7.03333		0
	7.03333		0
	7.06		1
	7.06667		0
	7.07		1
	7.1		0
	7.1		0
	7.13333		0
	7.2		0
	7.2		0
	7.3		0
	7.3		0
	7.33333		0
	7.36		0
	7.37		0
	7.39		0
	7.4		0
	7.4		0
	7.4		0
	7.46		0
	7.5		0
	7.5		0
	7.5		0
	7.56		0
	7.6		1
	7.6		0
	7.6		0
	7.75		0
	7.75		1
	7.76667		0
	7.76667		1
	7.8		0
	7.8		0
	7.8		1
	7.95		0
	7.98		1
	8		0
	8		0
	8		0
	8.02		0
	8.03		0
	8.1		0
	8.1		0
	8.11		0
	8.2		0
	8.21		1
	8.23333		0
	8.3		0
	8.3		0
	8.4		0
	8.4		0
	8.41		0
	8.43333		0
	8.44		1
	8.48		1
	8.5		1
	8.5		1
	8.5		1
	8.54		0
	8.54		1
	8.57		1
	8.67		0
	8.74		1
	8.745		1
	8.76667		0
	8.8		1
	8.8		0
	8.8		1
	8.85		0
	8.9		0
	9		1
	9		1
	9.03		1
	9.03		1
	9.03333		1
	9.07		1
	9.13333		1
	9.2		0
	9.26		1
	9.3		0
	9.33		1
	9.33		1
	9.34		1
	9.36		0
	9.4		0
	9.43		0
	9.49		0
	9.56		1
	9.56		1
	9.63333		0
	9.66		1
	9.7		0
	9.7		0
	9.72		0
	9.76667		0
	9.8		1
	9.8		0
	9.8		0
	9.86		1
	9.86667		0
	9.9		0
	9.92		1
	9.96667		1
	10.09		1
	10.09		1
	10.09		0
	10.1		1
	10.12		1
	10.18		0
	10.23		0
	10.2667		0
	10.3333		0
	10.35		1
	10.55		1
	10.58		1
	10.61		0
	10.7		0
	10.7		0
	10.7333		0
	10.8		0
	11.04		1
	11.07		0
	11.1		0
	11.1333		0
	11.14		1
	11.17		1
	11.17		1
	11.17		1
	11.2		1
	11.33		1
	11.33		1
	11.35		1
	11.35		1
	11.35		1
	11.3667		0
	11.4667		0
	11.53		1
	11.53		0
	11.6		0
	11.6		0
	11.6		1
	11.63		0
	11.63		1
	11.76		0
	11.76		0
	11.76		1
	11.78		1
	11.83		1
	11.8333		0
	11.9		1
	11.9333		0
	11.9333		0
	11.99		0
	12		1
	12		0
	12.01		0
	12.02		0
	12.02		1
	12.06		0
	12.0667		1
	12.1		0
	12.1333		0
	12.16		0
	12.16		1
	12.1667		0
	12.2		0
	12.22		1
	12.2333		0
	12.24		1
	12.32		1
	12.35		1
	12.39		0
	12.39		0
	12.4		0
	12.5		1
	12.5333		0
	12.58		1
	12.58		1
	12.6333		0
	12.65		0
	12.65		0
	12.7		0
	12.71		1
	12.73		1
	12.8		1
	12.8667		0
	12.8667		0
	12.8667		0
	12.8667		0
	12.88		0
	12.9667		0
	13		0
	13		0
	13		0
	13		0
	13		1
	13.04		1
	13.0667		0
	13.1		0
	13.1		0
	13.1		0
	13.1333		1
	13.1333		0
	13.17		0
	13.2		0
	13.2		0
	13.2		0
	13.21		1
	13.24		1
	13.3		0
	13.3		0
	13.3		0
	13.3333		0
	13.34		0
	13.37		0
	13.4		1
	13.4		0
	13.44		1
	13.44		0
	13.5		0
	13.5		0
	13.53		1
	13.6		1
	13.6		0
	13.6		0
	13.63		0
	13.63		0
	13.6333		0
	13.67		0
	13.7		0
	13.73		1
	13.73		0
	13.75		1
	13.8		0
	13.8		0
	13.8		0
	13.8		0
	13.86		0
	13.8667		0
	13.9		0
	13.9		0
	13.93		0
	13.99		0
	14		0
	14		0
	14		1
	14		0
	14.03		0
	14.06		0
	14.06		0
	14.09		1
	14.13		0
	14.19		0
	14.2		1
	14.26		1
[truncated: 1,277 more rows]

## Sheet: Fig. 1c (i)
Sample Name	Gene	Nucleotide Version	RNA Accession	Protein Accession	Exon	# of Mutation	Read Start	Read End	Read Size	Variant1	Variant2	Variant3	Variant4	Variant5	Variant6	Variant7	Variant8	Variant9	Variant10	Variant11	Variant12	Variant13	Variant14	Variant15	Variant16
1	TP53	NC_000017.11	NM_000546.6	NP_000537.3	2,3,4	9	17:7676571	17:7675954	618	10948A>AC,p.T18TP,$5	11008C>G,$52				11150_11165delACCTGGAGGGCTGGGG,$15	11337C>G,p.P72R,$46					11378G>GC,p.A86AP,$8	11412T>TC,p.V97VA,$5	11436G>GC,p.G105GA,$6	11464G>GC,p.L114LF,$7	11495A>AC,p.T125TP,$6
2	TP53	NC_000017.11	NM_000546.6	NP_000537.3	5,6	1	17:7675257	17:7674780	478		12694A>G,$31
3	TP53	NC_000017.11	NM_000546.6	NP_000537.3	8,9	9	17:7673986	17:7673304	683	n.a.	n.a.	n.a.	n.a.		13756T>TC,p.P295PP,$7					13781A>AC,p.T304TP,$7														13929A>AC,p.P322PP,$8	13948A>AC,p.T329TP,$8		13972A>AC,$6	14003A>AC,$8					14084A>AC,$5		14121A>AC,$6		14165T>TC,$8
4	TP53	NC_000017.11	NM_000546.6	NP_000537.3	7,8,9	2	17:7674206	17:7673514	693	n.a.											13799G>GC,$6					13870G>GC,$6												n.a.	n.a.	n.a.	n.a.	n.a.	n.a.	n.a.	n.a.	n.a.	n.a.
5	TP53	NC_000017.11	NM_000546.6	NP_000537.3	7,8	0	17:7674359	17:7673747	613						n.a.	n.a.	n.a.	n.a.	n.a.	n.a.	n.a.	n.a.	n.a.	n.a.	n.a.	n.a.	n.a.	n.a.	n.a.	n.a.	n.a.	n.a.	n.a.	n.a.	n.a.	n.a.	n.a.	n.a.	n.a.	n.a.	n.a.	n.a.	n.a.	n.a.	n.a.	n.a.	n.a.
6	TP53	NC_000017.11	NM_000546.6	NP_000537.3	2,3,4	9	17:7676548	17:7675946	603		11008C>G,$74		11013dupC,$15	11029G>GC,$6	11150_11165delACCTGGAGGGCTGGGG,$15	11337C>G,p.P72R,$45		11348G>GC,p.A76AP,$13		11354G>GC,p.A78AP,$6	11378G>GC,p.A86AP,$8			11464G>GC,p.L114LF,$6
7	TP53	NC_000017.11	NM_000546.6	NP_000537.3	8,9	8	17:7673976	17:7673304	673	n.a.	n.a.	n.a.	n.a.						13779G>GC,p.S303ST,$9									13892A>AC,p.N310NT,$6			13901G>GC,p.S313ST,$6			13929A>AC,p.P322PP,$7				14003A>AC,$5			14041G>GC,$6		14084A>AC,$5			14131A>AC,$5
8	TP53	NC_000017.11	NM_000546.6	NP_000537.3	7,8,9	6	17:7674206	17:7673510	697	n.a.	13332T>TC,$7	13382C>T,$149	13402T>G,$39			13774A>AC,p.P301PP,$6			13779G>GC,p.S303ST,$32	13781A>AC,p.T304TP,$8																		n.a.	n.a.	n.a.	n.a.	n.a.	n.a.	n.a.	n.a.	n.a.	n.a.
9	TP53	NC_000017.11	NM_000546.6	NP_000537.3	7,8	2	17:7674359	17:7673747	613			13382C>T,$149	13402T>G,$38		n.a.	n.a.	n.a.	n.a.	n.a.	n.a.	n.a.	n.a.	n.a.	n.a.	n.a.	n.a.	n.a.	n.a.	n.a.	n.a.	n.a.	n.a.	n.a.	n.a.	n.a.	n.a.	n.a.	n.a.	n.a.	n.a.	n.a.	n.a.	n.a.	n.a.	n.a.	n.a.	n.a.
10	TP53	NC_000017.11	NM_000546.6	NP_000537.3	5,6	1	17:7675269	17:7674774	496		12694A>G,$62
11	TP53	NC_000017.11	NM_000546.6	NP_000537.3	2,3,4	8	17:7676595	17:7675942	654		11008C>G,$54				11150_11165delACCTGGAGGGCTGGGG,$15	11337C>G,p.P72R,$39	11342G>GC,p.A74AP,$6	11348G>GC,p.A76AP,$9	11350A>AC,p.A76AA,$8			11412T>TC,p.V97VA,$9			11495A>AC,p.T125TP,$7
12	TP53	NC_000017.11	NM_000546.6	NP_000537.3	8,9	6	17:7673967	17:7673305	663	n.a.	n.a.	n.a.	n.a.		13756T>TC,p.P295PP,$5				13779G>GC,p.S303ST,$8								13884A>AC,p.A307AA,$7							13929A>AC,p.P322PP,$9				14003A>AC,$5		14037A>AC,$5
13	TP53	NC_000017.11	NM_000546.6	NP_000537.3	7,8,9	3	17:7674192	17:7673512	681	n.a.						13774A>AC,p.P301PP,$9	13775G>GC,p.G302GR,$6		13779G>GC,p.S303ST,$7																			n.a.	n.a.	n.a.	n.a.	n.a.	n.a.	n.a.	n.a.	n.a.	n.a.
14	TP53	NC_000017.11	NM_000546.6	NP_000537.3	5,6	1	17:7675265	17:7674773	493		12694A>G,$65
15	TP53	NC_000017.11	NM_000546.6	NP_000537.3	7,8	0	17:7674359	17:7673747	613						n.a.	n.a.	n.a.	n.a.	n.a.	n.a.	n.a.	n.a.	n.a.	n.a.	n.a.	n.a.	n.a.	n.a.	n.a.	n.a.	n.a.	n.a.	n.a.	n.a.	n.a.	n.a.	n.a.	n.a.	n.a.	n.a.	n.a.	n.a.	n.a.	n.a.	n.a.	n.a.	n.a.
16	TP53	NC_000017.11	NM_000546.6	NP_000537.3	7,8,9	5	17:7674196	17:7673512	685	n.a.							13775G>GC,p.G302GR,$10	13776G>GC,p.G302GA,$9	13779G>GC,p.S303ST,$11	13781A>AC,p.T304TP,$10			13840G>GC,$5															n.a.	n.a.	n.a.	n.a.	n.a.	n.a.	n.a.	n.a.	n.a.	n.a.
17	TP53	NC_000017.11	NM_000546.6	NP_000537.3	2,3,4	3	17:7676633	17:7675942	692			11008_11009insG,$15			11150_11165delACCTGGAGGGCTGGGG,$15	11337C>G,p.P72R,$43
18	TP53	NC_000017.11	NM_000546.6	NP_000537.3	5,6	1	17:7675259	17:7674774	486		12694A>G,$102
19	TP53	NC_000017.11	NM_000546.6	NP_000537.3	8,9	1	17:7673994	17:7673303	692	n.a.	n.a.	n.a.	n.a.																						13948A>AC,p.T329TP,$5
20	TP53	NC_000017.11	NM_000546.6	NP_000537.3	7,8	0	17:7674359	17:7673747	613						n.a.	n.a.	n.a.	n.a.	n.a.	n.a.	n.a.	n.a.	n.a.	n.a.	n.a.	n.a.	n.a.	n.a.	n.a.	n.a.	n.a.	n.a.	n.a.	n.a.	n.a.	n.a.	n.a.	n.a.	n.a.	n.a.	n.a.	n.a.	n.a.	n.a.	n.a.	n.a.	n.a.
21	TP53	NC_000017.11	NM_000546.6	NP_000537.3	2,3,4	4	17:7676631	17:7675942	690		11008C>G,$77				11150_11165delACCTGGAGGGCTGGGG,$15	11337C>G,p.P72R,$59		11348G>GC,p.A76AP,$6
22	TP53	NC_000017.11	NM_000546.6	NP_000537.3	7,8	2	17:7674359	17:7673747	613			13382C>T,$149	13402T>G,$39		n.a.	n.a.	n.a.	n.a.	n.a.	n.a.	n.a.	n.a.	n.a.	n.a.	n.a.	n.a.	n.a.	n.a.	n.a.	n.a.	n.a.	n.a.	n.a.	n.a.	n.a.	n.a.	n.a.	n.a.	n.a.	n.a.	n.a.	n.a.	n.a.	n.a.	n.a.	n.a.	n.a.
23	TP53	NC_000017.11	NM_000546.6	NP_000537.3	7,8,9	2	17:7674193	17:7673515	679	n.a.		13382C>T,$149	13402T>G,$40																									n.a.	n.a.	n.a.	n.a.	n.a.	n.a.	n.a.	n.a.	n.a.	n.a.
24	TP53	NC_000017.11	NM_000546.6	NP_000537.3	5,6	1	17:7675265	17:7674774	492		12694A>G,$51
25	TP53	NC_000017.11	NM_000546.6	NP_000537.3	8,9	0	17:7673986	17:7673305	682	n.a.	n.a.	n.a.	n.a.
26	TP53	NC_000017.11	NM_000546.6	NP_000537.3	2,3,4	4	17:7676631	17:7675942	690		11008C>G,$79				11150_11165delACCTGGAGGGCTGGGG,$15	11337C>G,p.P72R,$65		11348G>GC,p.A76AP,$11
27	TP53	NC_000017.11	NM_000546.6	NP_000537.3	7,8	2	17:7674367	17:7673745	623			13382C>T,$149	13402T>G,$39		n.a.	n.a.	n.a.	n.a.	n.a.	n.a.	n.a.	n.a.	n.a.	n.a.	n.a.	n.a.	n.a.	n.a.	n.a.	n.a.	n.a.	n.a.	n.a.	n.a.	n.a.	n.a.	n.a.	n.a.	n.a.	n.a.	n.a.	n.a.	n.a.	n.a.	n.a.	n.a.	n.a.
28	TP53	NC_000017.11	NM_000546.6	NP_000537.3	7,8,9	2	17:7674210	17:7673514	697	n.a.		13382C>T,$149	13402T>G,$42																									n.a.	n.a.	n.a.	n.a.	n.a.	n.a.	n.a.	n.a.	n.a.	n.a.
29	TP53	NC_000017.11	NM_000546.6	NP_000537.3	5,6	1	17:7675263	17:7674771	493		12694A>G,$46
30	TP53	NC_000017.11	NM_000546.6	NP_000537.3	8,9	1	17:7673995	17:7673304	692	n.a.	n.a.	n.a.	n.a.																																		14165T>TC,$6
31	TP53	NC_000017.11	NM_000546.6	NP_000537.3	2,3,4	4	17:7676601	17:7675950	652		11008C>G,$54				11150_11165delACCTGGAGGGCTGGGG,$15	11337C>G,p.P72R,$61		11348G>GC,p.A76AP,$6
32	TP53	NC_000017.11	NM_000546.6	NP_000537.3	8,9	4	17:7674104	17:7673514	591	n.a.	n.a.	n.a.	13402T>G,$41									13811G>GC,$5	13840G>GC,$8											13929A>AC,p.P322PP,$6				n.a.	n.a.	n.a.	n.a.	n.a.	n.a.	n.a.	n.a.	n.a.	n.a.
33	TP53	NC_000017.11	NM_000546.6	NP_000537.3	7,8	2	17:7674359	17:7673745	615			13382C>T,$149	13402T>G,$38		n.a.	n.a.	n.a.	n.a.	n.a.	n.a.	n.a.	n.a.	n.a.	n.a.	n.a.	n.a.	n.a.	n.a.	n.a.	n.a.	n.a.	n.a.	n.a.	n.a.	n.a.	n.a.	n.a.	n.a.	n.a.	n.a.	n.a.	n.a.	n.a.	n.a.	n.a.	n.a.	n.a.
34	TP53	NC_000017.11	NM_000546.6	NP_000537.3	8,9	2	17:7673989	17:7673303	687	n.a.	n.a.	n.a.	n.a.																					13929A>AC,p.P322PP,$5													14165T>TC,$9
35	TP53	NC_000017.11	NM_000546.6	NP_000537.3	5,6	1	17:7675260	17:7674774	487		12694A>G,$63
36	TP53	NC_000017.11	NM_000546.6	NP_000537.3	2,3,4	3	17:7676620	17:7675947	674		11008C>G,$92				11150_11165delACCTGGAGGGCTGGGG,$15	11337C>G,p.P72R,$53
37	TP53	NC_000017.11	NM_000546.6	NP_000537.3	5,6	1	17:7675254	17:7674781	474		12694A>G,$73
38	TP53	NC_000017.11	NM_000546.6	NP_000537.3	7,8,9	4	17:7674198	17:7673520	679	n.a.		13382C>T,$149	13402T>G,$26		13756T>TC,p.P295PP,$10				13779G>GC,p.S303ST,$7																		n.a.	n.a.	n.a.	n.a.	n.a.	n.a.	n.a.	n.a.	n.a.	n.a.	n.a.
39	TP53	NC_000017.11	NM_000546.6	NP_000537.3	7,8	3	17:7674364	17:7673747	618			13382C>T,$149	13402T>G,$35	13734A>AC,p.N288NT,$6	n.a.	n.a.	n.a.	n.a.	n.a.	n.a.	n.a.	n.a.	n.a.	n.a.	n.a.	n.a.	n.a.	n.a.	n.a.	n.a.	n.a.	n.a.	n.a.	n.a.	n.a.	n.a.	n.a.	n.a.	n.a.	n.a.	n.a.	n.a.	n.a.	n.a.	n.a.	n.a.	n.a.
40	TP53	NC_000017.11	NM_000546.6	NP_000537.3	8,9	1	17:7673954	17:7673318	637	n.a.	n.a.	n.a.	n.a.																					13929A>AC,p.P322PP,$5
41	TP53	NC_000017.11	NM_000546.6	NP_000537.3	8,9	4	17:7674154	17:7673509	646	n.a.	n.a.	13382C>T,$62	13402T>G,$19		13756T>TC,p.P295PP,$5				13779G>GC,p.S303ST,$8																			n.a.	n.a.	n.a.	n.a.	n.a.	n.a.	n.a.	n.a.	n.a.	n.a.
42	TP53	NC_000017.11	NM_000546.6	NP_000537.3	2,3,4	3	17:7676619	17:7675947	673		11008C>G,$90				11150_11165delACCTGGAGGGCTGGGG,$15	11337C>G,p.P72R,$69
43	TP53	NC_000017.11	NM_000546.6	NP_000537.3	7,8	2	17:7674359	17:7673747	613			13382C>T,$139	13402T>G,$37		n.a.	n.a.	n.a.	n.a.	n.a.	n.a.	n.a.	n.a.	n.a.	n.a.	n.a.	n.a.	n.a.	n.a.	n.a.	n.a.	n.a.	n.a.	n.a.	n.a.	n.a.	n.a.	n.a.	n.a.	n.a.	n.a.	n.a.	n.a.	n.a.	n.a.	n.a.	n.a.	n.a.
44	TP53	NC_000017.11	NM_000546.6	NP_000537.3	8,9	2	17:7673961	17:7673318	644	n.a.	n.a.	n.a.	n.a.		13756T>TC,p.P295PP,$6																			13929A>AC,p.P322PP,$6
45	TP53	NC_000017.11	NM_000546.6	NP_000537.3	5,6	1	17:7675255	17:7674781	475		12694A>G,$83
46	TP53	NC_000017.11	NM_000546.6	NP_000537.3	8,9	4	17:7674154	17:7673519	636	n.a.	n.a.	13382C>T,$62	13402T>G,$19						13779G>GC,p.S303ST,$9											13897A>AC,p.T312TP,$5								n.a.	n.a.	n.a.	n.a.	n.a.	n.a.	n.a.	n.a.	n.a.	n.a.
47	TP53	NC_000017.11	NM_000546.6	NP_000537.3	2,3,4	3	17:7676621	17:7675947	675		11008C>G,$53				11150_11165delACCTGGAGGGCTGGGG,$15	11337C>G,p.P72R,$62
48	TP53	NC_000017.11	NM_000546.6	NP_000537.3	7,8	2	17:7674359	17:7673747	613			13382C>T,$149	13402T>G,$36		n.a.	n.a.	n.a.	n.a.	n.a.	n.a.	n.a.	n.a.	n.a.	n.a.	n.a.	n.a.	n.a.	n.a.	n.a.	n.a.	n.a.	n.a.	n.a.	n.a.	n.a.	n.a.	n.a.	n.a.	n.a.	n.a.	n.a.	n.a.	n.a.	n.a.	n.a.	n.a.	n.a.
49	TP53	NC_000017.11	NM_000546.6	NP_000537.3	5,6	1	17:7675261	17:7674781	481		12694A>G,$51
50	TP53	NC_000017.11	NM_000546.6	NP_000537.3	8,9	0	17:7673961	17:7673318	644	n.a.	n.a.	n.a.	n.a.
51	TP53	NC_000017.11	NM_000546.6	NP_000537.3	2,3,4	3	17:7676621	17:7675947	675		11008C>G,$89				11150_11165delACCTGGAGGGCTGGGG,$15	11337C>G,p.P72R,$42
52	TP53	NC_000017.11	NM_000546.6	NP_000537.3	5,6	1	17:7675254	17:7674781	474		12694A>G,$59
53	TP53	NC_000017.11	NM_000546.6	NP_000537.3	8,9	7	17:7674154	17:7673521	634	n.a.	n.a.	13382C>T,$149	13402T>G,$35		13756T>TC,p.P295PP,$6				13779G>GC,p.S303ST,$10		13799G>GC,$6				13860A>AC,$6	13870G>GC,$6											n.a.	n.a.	n.a.	n.a.	n.a.	n.a.	n.a.	n.a.	n.a.	n.a.	n.a.
54	TP53	NC_000017.11	NM_000546.6	NP_000537.3	7,8	2	17:7674359	17:7673747	613			13382C>T,$149	13402T>G,$37		n.a.	n.a.	n.a.	n.a.	n.a.	n.a.	n.a.	n.a.	n.a.	n.a.	n.a.	n.a.	n.a.	n.a.	n.a.	n.a.	n.a.	n.a.	n.a.	n.a.	n.a.	n.a.	n.a.	n.a.	n.a.	n.a.	n.a.	n.a.	n.a.	n.a.	n.a.	n.a.	n.a.
55	TP53	NC_000017.11	NM_000546.6	NP_000537.3	8,9	1	17:7673960	17:7673318	643	n.a.	n.a.	n.a.	n.a.						13779G>GC,p.S303ST,$12
56	TP53	NC_000017.11	NM_000546.6	NP_000537.3	8,9	7	17:7673989	17:7673304	686	n.a.	n.a.	n.a.	n.a.		13756T>TC,p.P295PP,$11												13884A>AC,p.A307AA,$6		13895A>AC,p.N311NT,$6									14003A>AC,$7		14037A>AC,$8	14041G>GC,$6	14075G>GC,$7
57	TP53	NC_000017.11	NM_000546.6	NP_000537.3	2,3,4	4	17:7676614	17:7675942	673		11008C>G,$62				11150_11165delACCTGGAGGGCTGGGG,$15	11337C>G,p.P72R,$54							11436G>GC,p.G105GA,$6
58	TP53	NC_000017.11	NM_000546.6	NP_000537.3	5,6	1	17:7675260	17:7674760	501		12694A>G,$31
59	TP53	NC_000017.11	NM_000546.6	NP_000537.3	7,8	0	17:7674365	17:7673747	619						n.a.	n.a.	n.a.	n.a.	n.a.	n.a.	n.a.	n.a.	n.a.	n.a.	n.a.	n.a.	n.a.	n.a.	n.a.	n.a.	n.a.	n.a.	n.a.	n.a.	n.a.	n.a.	n.a.	n.a.	n.a.	n.a.	n.a.	n.a.	n.a.	n.a.	n.a.	n.a.	n.a.
60	TP53	NC_000017.11	NM_000546.6	NP_000537.3	7,8,9	0	17:7674196	17:7673516	681	n.a.																												n.a.	n.a.	n.a.	n.a.	n.a.	n.a.	n.a.	n.a.	n.a.	n.a.
61	TP53	NC_000017.11	NM_000546.6	NP_000537.3	2,3,4	3	17:7676620	17:7675947	674		11008C>G,$87				11150_11165delACCTGGAGGGCTGGGG,$15	11337C>G,p.P72R,$43
62	TP53	NC_000017.11	NM_000546.6	NP_000537.3	5,6	1	17:7675255	17:7674781	475		12694A>G,$85
63	TP53	NC_000017.11	NM_000546.6	NP_000537.3	7,8,9	6	17:7674198	17:7673524	675	n.a.		13382C>T,$149	13402T>G,$24						13779G>GC,p.S303ST,$7				13840G>GC,$7			13870G>GC,$6								13929A>AC,p.P322PP,$6			n.a.	n.a.	n.a.	n.a.	n.a.	n.a.	n.a.	n.a.	n.a.	n.a.	n.a.
64	TP53	NC_000017.11	NM_000546.6	NP_000537.3	7,8	3	17:7674359	17:7673747	613			13382C>T,$149	13402T>G,$36	13734A>AC,p.N288NT,$12	n.a.	n.a.	n.a.	n.a.	n.a.	n.a.	n.a.	n.a.	n.a.	n.a.	n.a.	n.a.	n.a.	n.a.	n.a.	n.a.	n.a.	n.a.	n.a.	n.a.	n.a.	n.a.	n.a.	n.a.	n.a.	n.a.	n.a.	n.a.	n.a.	n.a.	n.a.	n.a.	n.a.
65	TP53	NC_000017.11	NM_000546.6	NP_000537.3	8,9	0	17:7673963	17:7673317	647	n.a.	n.a.	n.a.	n.a.
66	TP53	NC_000017.11	NM_000546.6	NP_000537.3	2,3,4	3	17:7676621	17:7675945	677		11008C>G,$94				11150_11165delACCTGGAGGGCTGGGG,$15	11337C>G,p.P72R,$61
67	TP53	NC_000017.11	NM_000546.6	NP_000537.3	8,9	3	17:7674154	17:7673511	644	n.a.	n.a.	13382C>T,$65	13402T>G,$23		13756T>TC,p.P295PP,$5																							n.a.	n.a.	n.a.	n.a.	n.a.	n.a.	n.a.	n.a.	n.a.	n.a.
68	TP53	NC_000017.11	NM_000546.6	NP_000537.3	7,8	2	17:7674359	17:7673747	613			13382C>T,$149	13402T>G,$36		n.a.	n.a.	n.a.	n.a.	n.a.	n.a.	n.a.	n.a.	n.a.	n.a.	n.a.	n.a.	n.a.	n.a.	n.a.	n.a.	n.a.	n.a.	n.a.	n.a.	n.a.	n.a.	n.a.	n.a.	n.a.	n.a.	n.a.	n.a.	n.a.	n.a.	n.a.	n.a.	n.a.
69	TP53	NC_000017.11	NM_000546.6	NP_000537.3	5,6	1	17:7675255	17:7674781	475		12694A>G,$80
70	TP53	NC_000017.11	NM_000546.6	NP_000537.3	8,9	0	17:7673960	17:7673318	643	n.a.	n.a.	n.a.	n.a.
71	TP53	NC_000017.11	NM_000546.6	NP_000537.3	2,3,4	3	17:7676620	17:7675947	674		11008C>G,$83				11150_11165delACCTGGAGGGCTGGGG,$15	11337C>G,p.P72R,$55
72	TP53	NC_000017.11	NM_000546.6	NP_000537.3	7,8	2	17:7674359	17:7673747	613			13382C>T,$125	13402T>G,$36		n.a.	n.a.	n.a.	n.a.	n.a.	n.a.	n.a.	n.a.	n.a.	n.a.	n.a.	n.a.	n.a.	n.a.	n.a.	n.a.	n.a.	n.a.	n.a.	n.a.	n.a.	n.a.	n.a.	n.a.	n.a.	n.a.	n.a.	n.a.	n.a.	n.a.	n.a.	n.a.	n.a.
73	TP53	NC_000017.11	NM_000546.6	NP_000537.3	8,9	2	17:7674154	17:7673509	646	n.a.	n.a.	13382C>T,$149	13402T>G,$20																									n.a.	n.a.	n.a.	n.a.	n.a.	n.a.	n.a.	n.a.	n.a.	n.a.
74	TP53	NC_000017.11	NM_000546.6	NP_000537.3	5,6	1	17:7675255	17:7674781	475		12694A>G,$89
75	TP53	NC_000017.11	NM_000546.6	NP_000537.3	8,9	0	17:7673961	17:7673318	644	n.a.	n.a.	n.a.	n.a.
76	TP53	NC_000017.11	NM_000546.6	NP_000537.3	2,3,4	3	17:7676557	17:7675933	625		11008C>G,$68				11150_11165delACCTGGAGGGCTGGGG,$15	11337C>G,p.P72R,$70
77	TP53	NC_000017.11	NM_000546.6	NP_000537.3	7,8	1	17:7674359	17:7673745	615			13382C>CT,$90			n.a.	n.a.	n.a.	n.a.	n.a.	n.a.	n.a.	n.a.	n.a.	n.a.	n.a.	n.a.	n.a.	n.a.	n.a.	n.a.	n.a.	n.a.	n.a.	n.a.	n.a.	n.a.	n.a.	n.a.	n.a.	n.a.	n.a.	n.a.	n.a.	n.a.	n.a.	n.a.	n.a.
78	TP53	NC_000017.11	NM_000546.6	NP_000537.3	5,6	0	17:7675310	17:7674815	496		n.a.
79	TP53	NC_000017.11	NM_000546.6	NP_000537.3	5,6	0	17:7675323	17:7674813	511		n.a.
80	TP53	NC_000017.11	NM_000546.6	NP_000537.3	8,9	0	17:7673997	17:7673304	694	n.a.	n.a.	n.a.	n.a.
81	TP53	NC_000017.11	NM_000546.6	NP_000537.3	7,8	3	17:7674359	17:7673746	614	13145G>GC,$8		13382C>T,$149	13402T>G,$40		n.a.	n.a.	n.a.	n.a.	n.a.	n.a.	n.a.	n.a.	n.a.	n.a.	n.a.	n.a.	n.a.	n.a.	n.a.	n.a.	n.a.	n.a.	n.a.	n.a.	n.a.	n.a.	n.a.	n.a.	n.a.	n.a.	n.a.	n.a.	n.a.	n.a.	n.a.	n.a.	n.a.
82	TP53	NC_000017.11	NM_000546.6	NP_000537.3	5,6	1	17:7675269	17:7674772	498		12694A>G,$70

## Sheet: Fig. 1c (ii)
		Ctrl	Low	Mod	High
	CDKN1A	9.97913	7.9654	5.35884	4.20296
	TP53I3	7.79172	6.40602	3.84535	3.93606
	PHLDA3	7.51568	6.43883	1.83148	2.87966
	BAX	7.47248	6.51111	4.98858	5.07957
	TNFRSF10B	6.78574	6.39226	4.873	4.76659
	EPHA2	6.72844	6.33104	5.13849	5.79012
	GDF15	6.41909	5.13181	5.2567	3.33854
	FDXR	6.41713	4.15832	1.13747	1.73272
	NINJ1	6.19617	4.85086	5.47557	4.15057
	TM7SF3	6.05224	4.85098	3.4055	2.94325
	GADD45A	6.04376	5.19614	6.07099	5.46262
	PLK2	6.02037	4.58911	5.28613	4.78486
	IER5	6.01659	5.35033	5.09158	4.72603
	SULF2	5.96906	3.97542	-6.89955	-3.33114
	SERTAD1	5.93485	5.42374	2.76465	3.04018
	RRAD	5.91604	5.25991	6.83538	3.62763
	BTG2	5.8024	3.91519	-0.30585	-0.00048
	EPS8L2	5.78078	3.99763	1.5366	2.98125
	AEN	5.63981	4.91058	3.38671	3.75726
	BBC3	5.50895	4.71653	2.35385	0.573738
	TRAF4	5.30236	4.263	3.82829	4.11648
	APOBEC3C	5.24531	3.49096	4.34997	4.19904
	LIF	5.24381	5.64582	6.5368	4.71155
	CD82	5.22399	3.09275	3.77115	0.954516
	SESN2	5.17124	5.42017	4.22735	3.32178
	CES2	5.16421	4.1879	3.43726	3.08587
	DDB2	5.14107	4.04478	2.8635	2.85831
	BLOC1S2	5.0722	4.50283	2.59758	2.86971
	TRIAP1	5.06602	4.05043	4.0425	3.95867
	TP53INP1	5.0452	3.03601	-1.33922	-1.00527
	TNFRSF10D	5.03183	4.65118	2.37993	2.60808
	FUCA1	5.02205	4.46665	3.25713	2.35511
	CCNG1	5.01763	4.05358	4.10276	4.43629
	RRM2B	4.96654	3.85744	1.54432	2.09212
	RNF19B	4.92898	4.43401	3.9943	3.48457
	SAC3D1	4.91063	4.20336	4.93029	4.58584
	CPE	4.90905	4.94979	5.07993	3.39443
	DUSP14	4.87142	3.86755	3.81582	4.21723
	XPC	4.85806	3.89881	2.54725	2.35072
	ANXA4	4.85344	4.36033	2.16083	2.11636
	FOSL1	4.79597	4.90499	6.04141	7.24558
	MDM2	4.79468	3.00115	0.508063	0.741873
	EDA2R	4.72001	3.69397	-0.52722	-1.22827
	MICALL1	4.67014	4.2889	4.75842	4.00639
	SUSD6	4.60315	4.38419	3.809	2.99417
	CYFIP2	4.55229	3.08724	-4.97176	-3.11384
	DRAM1	4.5317	3.75367	2.5748	1.85738
	ISCU	4.51505	3.45648	3.05795	2.97687
	SLC12A4	4.44625	3.52626	4.14778	3.67064
	TRIM22	4.39648	3.9375	-1.41419	-3.58274
	IKBIP	4.34603	4.42928	3.23713	3.11208
	SLC30A1	4.29727	3.70477	3.2536	3.58056
	CSF1	4.27471	3.91275	5.29101	4.1813
	PLK3	4.25065	3.11279	1.43201	1.60024
	RAP2B	4.21214	3.23031	2.76881	3.10118
	RPS27L	4.19022	3.03129	1.26358	1.1325
	ACER2	4.11124	1.9082	-2.82877	-0.7947
	PRKAB1	4.10795	3.78531	1.72813	1.66668
	ZNF219	4.06442	2.73351	0.757358	0.292048
	NADSYN1	3.77742	3.01564	2.5346	2.05145
	ENC1	3.77104	3.43883	4.03267	4.24503
	FAS	3.74296	2.21745	-0.30458	0.24591
	FBXO22	3.71857	2.66907	1.73556	1.74534
	CERS5	3.70035	3.00007	2.29618	2.14261
	PMAIP1	3.58678	3.7266	4.3382	4.71006
	ZMAT3	3.55994	2.08281	0.359691	0.656162
	CMBL	3.55025	2.01068	2.26209	3.03512
	ANKRA2	3.54297	2.74632	1.63376	1.65397
	TGFA	3.50068	3.48249	2.90386	2.65542
	ORAI3	3.4681	2.61365	2.13467	0.483772
	SPATA18	3.44487	1.75188
	FAM210B	3.4164	2.63164	3.84711	3.48379
	ATF3	3.41523	4.21799	3.01818	2.60531
	CDIP1	3.25283	2.30845	3.13634	3.29114
	PGPEP1	3.06497	2.43366	2.61844	0.858513
	SESN1	3.06025	1.43826	-0.39182	-0.53766
	PPM1D	3.00215	1.88943	1.14461	1.39709
	ABCA12	2.98693	-0.3985	-3.25989	-3.63901
	IGDCC4	2.98226	1.72758	-3.92436	-3.94091
	ASCC3	2.93842	2.69963	2.75576	2.80082
	POLH	2.91749	1.86656	2.02782	1.89599
	CCDC90B	2.89332	2.40761	1.89289	1.6785
	ZNF79	2.8657	2.22513	2.71458	2.36407
	NTPCR	2.69556	1.82117	1.69873	1.36142
	HSPA4L	2.53252	1.60073	1.19287	1.58597
	KITLG	2.50195	1.72697	2.27603	3.32104
	MAST4	2.37678	1.63863	0.377882	0.447304
	DYRK3	2.17598	1.11593	1.39063	1.25959
	HHAT	2.12878	1.11078	-1.89695	-2.74358
	DCP1B	2.12607	1.66187	1.30298	1.47198
	ARHGEF3	2.10406	0.917884	2.4892	1.97106
	TIGAR	1.95982	0.587712	-2.31662	-2.56265
	PLCL2	1.92361	0.435492
	ZNF337	1.63501	1.36413	-0.06911	0.594578
	ZNF561	1.47686	1.7638	3.09044	3.0017
	TMEM68	1.17066	0.003473	-0.64994	-0.48679
	ASTN2	1.09967	-0.40323	0.442158	-0.12408
	FBXW7	0.639923	0.444636	-0.34523	0.304607
	VWCE	0.613699	-2.59559	-2.51057	-2.11208
	PANK1	0.536212	-0.55354	-0.29052	-0.25645
	WDR63	0.424201	-2.11314
	TLR3	0.383589	0.386623	-1.05623	-2.47134
	GRHL3	0.337726	-3.63007		-3.82463
	LAPTM5	0.186644	-2.03346	-2.15488	-3.28691
	PTP4A1	-0.1462	-0.59077	-4.62987	-1.64642
	PRDM1	-0.20222	-0.83467	-1.36498	-1.5438
	PGF	-0.45907	-2.2949	-1.41633	-0.36073
	TSPAN11	-3.21252	-3.17388	-5.41079	-5.42734
	FAM13C	-3.62219	-3.8351
	PSTPIP2	-3.90952	-6.70739	0.021493	-0.39099
	SYTL1	-4.34818	-4.56108	-0.71524	0.023969
	SERPINB5	-6.09261		-0.39607	1.44634

## Sheet: Fig. 1d-f
	source data fig. 1d
	A549	Fluorescence absorbing value
	Days	Low								Mod								High
	1	5.24	5.09	5.31	5.12	5.34	5.48	4.95	5.48	5.11	4.96	5.03	5.23	5.06	4.86	5.43	5.37	5.07	4.84	5.27	5.46	5.38	5.49	4.92	5.01
	3	5.37	4.84	4.84	5.39	5.11	5.38	5.38	5.52	6.24	5.78	5.38	6.03	5.58	5.53	5.57	5.39	6.21	6.37	6.42	6.39	6.18	5.91	6.09	5.8
	5	5.98	5.34	5.81	5.29	5.98	6.1	5.89	5.27	6.29	5.98	6.47	5.72	6.23	6.24	6.59	6.17	6.83	6.59	6.41	7.23	7.21	7.27	6.48	6.89
	7	6.01	6.21	5.62	6.31	5.97	6.09	5.74	6.22	7.24	6.22	6.48	7.07	6.53	7.19	6.58	6.89	7.54	8.11	7.77	7.3	7.48	7.27	6.88	7.54
	9	6.53	6.24	6.58	6.12	6.89	6.83	6.61	6.26	6.89	7.24	6.99	7.6	7.54	7.49	7.28	6.74	7.88	8.03	8.37	8.47	8.09	8.03	8.5	7.68
	11	6.67	6.99	6.98	6.81	6	6.94	6.93	6.89	7.81	7.27	7.21	7.6	7.78	7.62	7.73	7.46	8.89	8.81	8.69	8.98	8.17	7.87	8.1	8.18
	13	7.49	7.02	7.33	6.6	7.48	7.03	7.28	6.97	7.48	7.93	8.41	7.87	8.1	8.08	7.9	7.54	9	9.22	8.88	8.8	8.64	9.12	9.2	9.17
	15	7.72	7.64	7.19	7.84	6.88	7.77	7.28	7.61	8.62	8.23	7.88	7.71	8	8.03	8.69	8.04	9.91	9.79	9.39	9.7	9.33	9.43	8.4	9.49
	17	7.91	8.18	8.1	7.34	7.66	7.91	7.29	7.33	8.64	8.81	8.78	8.7	7.87	8.28	8.24	8.39	10.24	9.91	11.02	10.29	10.22	9.63	10.48	9.69
	19	7.98	7.96	7.89	7.28	8.11	8.08	7.86	8.24	8.76	8.54	8.91	9.22	9.27	8.43	8.79	9.18	10.63	10.59	10.58	10.44	11.03	10.7	10.41	10.22
	21	8.18	8.34	8.69	7.88	8.64	8.21	8.3	8.16	9.33	9	8.99	9.08	9.1	9.77	9.89	9.28	11.11	10.39	10.7	11.18	10.91	10.59	11.27	10.47
	23	9.14	8.27	8.3	8.28	8.77	8.88	8.6	8.33	9.54	9.68	10.17	9.81	9.68	9.89	9.27	9.26	11.22	11.61	11.51	11.29	10.71	11.29	10.67	11.64
	25	8.27	8.89	8.5	9.28	8.99	9.12	8.98	8.29	9.22	10.1	9.69	10.03	10.24	9.48	9.63	9.7	11.28	11.88	11.19	11.42	11.33	12.09	11.22	11.51
	27	9.32	9.2	9.11	8.94	8.72	8.91	9.38	8.59	9.92	9.61	9.94	10.22	9.6	10.52	10.01	10.67	12.18	11.26	12.3	11.82	11.73	11.22	11.69	11.67
	29	8.89	9.24	9.13	9.52	9.11	8.99	8.97	9.22	10.04	10.08	10.09	9.9	9.57	10.61	9.98	10.99	11.74	11.39	11.5	12.42	11.87	11.64	11.7	12.21
	31	8.73	9.44	9.38	8.91	9.11	9.4	9.14	9.31	10.93	9.94	10.3	9.59	9.74	10.8	10.58	9.86	11.69	11.8	11.41	11.92	12.23	11.81	11.31	12.56
	H460
	Days	Low								Mod								High
	1	5.59	5.38	5.52	5.74	5.69	5.06	5.83	5.73	5.45	5.11	5.36	5.63	5.21	5.68	5.17	5.61	5.09	5.28	5.43	5.76	5.22	5.13	5.66	5.57
	3	6.29	6.38	6.84	5.94	6.37	6.45	6.39	6.58	7.19	6.88	6.11	6.63	6.93	6.26	6.98	6.88	7.14	7.76	7.98	7.03	6.78	6.89	7.24	7.14
	5	7.38	6.95	6.54	6.87	6.91	7.06	6.37	6.78	8.07	7.34	7.45	6.89	7.38	7.76	7.11	7.89	8.06	8.17	7.78	8.23	8.56	7.97	7.86	7.76
	7	7.64	7.43	6.84	6.79	7.39	6.78	7.05	7.28	8.14	7.88	7.76	7.94	8.24	7.93	8.66	7.56	8.67	9.02	9.21	9.02	8.86	8.54	8.89	9.03
	9	7.12	7.68	7.43	7.85	7.89	7.34	8.05	7.76	8.35	8.23	8.72	8.76	9.15	8.37	8.53	9.21	9.98	9.75	9.34	9.95	9.56	9.45	9.87	9.75
	11	7.64	7.93	7.82	7.91	7.74	8.13	7.85	8.32	9.26	9.45	9.05	9.11	9.24	9.09	9.67	9.78	10.21	10.05	10.35	10.56	10.08	10.57	9.97	10.32
	13	8.36	8.43	7.9	8.38	7.87	7.96	7.89	8.54	9.68	9.27	9.53	9.67	9.45	9.67	10.12	9.87	10.56	10.35	10.89	10.21	10.79	10.88	10.71	10.87
	15	8.74	8.63	7.94	8.43	8.53	8.56	8.61	8.42	10.03	9.89	10.23	10.56	10.05	9.78	9.64	10.07	11.02	10.97	11.21	11.47	10.75	10.76	11.15	10.76
	17	8.74	9.14	8.93	8.75	9.36	8.95	8.56	8.93	10.45	10.59	10.19	10.74	9.89	10.32	10.78	10.08	11.21	11.35	10.89	11.64	11.78	11.45	11.69	11.36
	19	9.32	8.98	8.87	8.94	9.02	9.68	9.19	8.95	10.49	11.02	10.89	10.78	10.54	11.17	10.62	10.72	11.89	12.19	11.65	11.53	11.43	12.05	11.52	11.49
	21	9.12	9.74	9.53	9.67	8.94	9.43	9.54	9.78	10.89	11.45	10.87	11.23	10.68	11.04	10.98	11.13	12.53	11.92	11.87	11.65	11.79	12.37	11.75	12.36
	23	9.79	9.54	9.63	9.95	9.76	9.84	10.23	9.87	10.93	11.12	11.34	11.46	10.88	11.49	11.65	11.21	12.31	12.56	12.35	12.87	11.89	12.63	12.36	12.22
	25	10.54	9.97	10.13	10.09	9.83	10.05	9.85	10.02	11.29	11.53	10.87	11.54	11.45	11.04	11.73	11.46	12.48	12.85	12.93	12.79	12.43	13.03	12.38	12.67
	27	9.98	10.37	10.59	10.54	10.34	10.13	10.05	10.57	11.38	11.69	11.58	11.87	11.03	11.92	11.56	11.73	12.49	12.95	13.21	12.87	12.78	12.97	12.37	12.96
	29	10.44	9.94	10.38	10.64	10.43	10.09	10.54	10.78	11.37	11.54	11.97	12.03	11.34	11.78	11.83	11.69	12.78	12.69	12.88	12.89	12.97	13.04	12.54	13.12
	31	10.73	10.12	10.56	10.25	10.57	10.85	10.13	10.34	12.05	11.76	12.34	11.45	11.39	12.03	11.78	11.43	13.05	12.69	12.88	13.24	13.56	12.78	12.94	12.45
	source data fig. 1e
	A549	TC (μmol/106 cells)
	Days	Low								Mod								High
	1	0.94	0.91	0.99	0.9	0.92	0.93	0.93	0.94	0.91	0.9	1	0.95	0.93	0.93	0.94	0.95	0.91	0.94	0.99	1	0.92	0.95	0.9	0.93
	3	0.99	1.01	1.03	1.05	1.04	1.04	1	1.02	1.08	1.09	1.09	1.15	1.03	1.06	1.11	1.08	1.11	1.14	1.12	1.08	1.13	1.14	1.16	1.07
	5	1.08	1.16	1.09	1.1	1.11	1.13	1.12	1.13	1.13	1.15	1.18	1.18	1.16	1.17	1.15	1.11	1.22	1.21	1.18	1.15	1.19	1.26	1.14	1.19
	7	1.14	1.12	1.15	1.19	1.1	1.11	1.18	1.15	1.28	1.29	1.25	1.19	1.25	1.3	1.23	1.22	1.3	1.28	1.32	1.33	1.25	1.35	1.28	1.31
	9	1.19	1.21	1.29	1.17	1.21	1.25	1.17	1.24	1.35	1.29	1.3	1.34	1.32	1.25	1.29	1.32	1.39	1.38	1.43	1.41	1.45	1.46	1.37	1.45
	11	1.32	1.3	1.24	1.23	1.34	1.3	1.25	1.33	1.39	1.47	1.38	1.38	1.45	1.38	1.39	1.43	1.49	1.43	1.5	1.49	1.51	1.44	1.48	1.52
	13	1.35	1.41	1.39	1.33	1.3	1.28	1.28	1.3	1.55	1.47	1.51	1.49	1.42	1.45	1.48	1.47	1.56	1.58	1.62	1.55	1.57	1.52	1.58	1.54
	15	1.4	1.38	1.42	1.39	1.41	1.37	1.35	1.45	1.52	1.49	1.54	1.45	1.48	1.56	1.55	1.46	1.62	1.63	1.59	1.58	1.55	1.65	1.62	1.58
	17	1.48	1.39	1.49	1.45	1.51	1.4	1.49	1.4	1.54	1.55	1.59	1.58	1.54	1.5	1.57	1.58	1.68	1.77	1.69	1.77	1.7	1.68	1.69	1.7
	19	1.48	1.51	1.49	1.54	1.54	1.55	1.51	1.55	1.69	1.62	1.65	1.68	1.68	1.67	1.68	1.6	1.84	1.76	1.79	1.69	1.8	1.82	1.77	1.84
	21	1.58	1.59	1.61	1.57	1.52	1.53	1.54	1.62	1.78	1.76	1.69	1.7	1.73	1.78	1.74	1.75	1.89	1.94	1.95	2	1.96	1.9	1.96	1.94
	23	1.63	1.6	1.61	1.64	1.58	1.65	1.64	1.69	1.82	1.85	1.89	1.8	1.87	1.86	1.79	1.89	2.04	2.05	2.04	2.05	2.04	2.09	1.95	1.93
	25	1.69	1.69	1.74	1.66	1.68	1.72	1.69	1.68	1.97	1.98	1.92	2	1.9	2.01	1.99	2	2.25	2.24	2.26	2.35	2.21	2.39	2.23	2.3
	27	1.72	1.76	1.7	1.77	1.79	1.78	1.8	1.83	2.01	1.98	2.04	2.02	2.05	2	2.01	2	2.29	2.33	2.35	2.42	2.21	2.3	2.28	2.26
	29	1.81	1.75	1.83	1.76	1.79	1.85	1.78	1.84	2.05	2.08	2.09	2.1	2.03	2.02	2.01	2.04	2.38	2.37	2.33	2.35	2.34	2.32	2.45	2.33
	31	1.89	1.88	1.82	1.81	1.81	1.8	1.84	1.83	2.1	2.07	2.03	2.11	2.04	2.09	2.1	2.08	2.38	2.35	2.36	2.38	2.36	2.42	2.36	2.37
	H460
	Days	Low								Mod								High
	1	0.6	0.68	0.7	0.65	0.64	0.66	0.65	0.68	0.65	0.68	0.69	0.61	0.64	0.62	0.68	0.69	0.68	0.66	0.64	0.62	0.6	0.64	0.65	0.69
	3	0.61	0.65	0.67	0.59	0.57	0.64	0.61	0.59	0.71	0.65	0.75	0.72	0.7	0.69	0.7	0.73	0.78	0.81	0.76	0.76	0.72	0.75	0.73	0.73
	5	0.63	0.68	0.64	0.68	0.65	0.69	0.71	0.69	0.78	0.75	0.79	0.72	0.79	0.7	0.73	0.75	0.91	0.92	0.82	0.86	0.83	0.88	0.82	0.83
	7	0.72	0.75	0.73	0.75	0.78	0.68	0.74	0.78	0.79	0.82	0.85	0.78	0.86	0.87	0.79	0.79	0.87	0.93	0.93	0.89	0.93	0.91	0.88	0.84
	9	0.77	0.76	0.79	0.81	0.77	0.78	0.69	0.82	0.94	0.85	0.8	0.86	0.85	0.89	0.89	0.84	1	1.05	1.08	1.11	1.02	1.07	1.08	1.05
	11	0.84	0.85	0.82	0.78	0.87	0.88	0.92	0.83	0.99	1.01	0.98	0.94	1.03	0.93	0.97	0.94	1.01	1.1	1.08	1.09	1.09	1.12	1.09	1.07
	13	0.88	0.93	0.84	0.91	0.89	0.95	0.98	0.92	0.98	1.09	1.02	1.03	1.05	1	1.02	1.05	1.05	1.15	1.18	1.18	1.15	1.2	1.17	1.15
	15	0.99	1.02	0.92	0.9	0.98	1.01	0.93	0.94	1.15	1.1	1.16	1.05	1.13	1.15	1.11	1.09	1.28	1.25	1.28	1.27	1.32	1.18	1.28	1.21
	17	1.02	0.98	1.05	1.08	1.01	1	0.91	1.03	1.06	1.26	1.16	1.16	1.07	1.17	1.15	1.17	1.34	1.42	1.37	1.4	1.36	1.32	1.4	1.38
	19	1.05	1.1	1.07	1.09	1.11	0.96	1.03	1.04	1.32	1.3	1.28	1.26	1.42	1.16	1.32	1.27	1.49	1.4	1.45	1.49	1.43	1.51	1.4	1.43
	21	1.01	1.08	1.1	1.14	1.12	1.13	1.15	1.07	1.42	1.45	1.29	1.37	1.35	1.28	1.45	1.37	1.62	1.59	1.53	1.63	1.59	1.6	1.59	1.53
	23	1.14	1.15	1.04	1.17	1.16	1.18	1.14	1.2	1.51	1.53	1.4	1.48	1.37	1.53	1.47	1.56	1.69	1.63	1.7	1.75	1.6	1.69	1.73	1.63
	25	1.23	1.22	1.2	1.17	1.09	1.19	1.21	1.25	1.53	1.52	1.58	1.54	1.55	1.53	1.62	1.65	1.73	1.64	1.78	1.67	1.78	1.8	1.79	1.73
	27	1.27	1.25	1.24	1.3	1.29	1.32	1.25	1.14	1.63	1.6	1.67	1.62	1.7	1.64	1.62	1.64	2.01	1.85	1.86	1.83	1.84	1.84	1.82	1.87
	29	1.23	1.32	1.26	1.27	1.3	1.32	1.25	1.31	1.67	1.72	1.74	1.7	1.65	1.64	1.63	1.65	1.93	1.9	1.98	1.97	2.06	1.97	1.88	1.94
	31	1.25	1.3	1.29	1.23	1.27	1.29	1.32	1.41	1.75	1.73	1.63	1.75	1.73	1.72	1.76	1.74	1.98	1.85	1.96	2	1.93	1.98	1.93	2.07
	source data fig. 1f
	γ-H2AX	γH2AX/total H2AX ratio
	A549
	Days	Low								Mod								High
	1	0.0012	0.0008	0.0007	0.0011	0.0009	0.0007	0.0008	0.0006	0.0009	0.001	0.0008	0.0007	0.0011	0.0007	0.0006	0.0008	0.0009	0.0011	0.0007	0.0006	0.0008	0.001	0.0009	0.0009
	3	0.0028	0.0021	0.0032	0.0019	0.0027	0.0031	0.0022	0.0018	0.0093	0.0085	0.0081	0.0095	0.0104	0.0095	0.0109	0.0053	0.0162	0.0123	0.0085	0.0153	0.0048	0.0112	0.0103	0.0109
	5	0.0065	0.0074	0.0068	0.0183	0.0091	0.0064	0.0086	0.0087	0.032	0.036	0.017	0.012	0.004	0.003	0.013	0.0124	0.0199	0.0198	0.0326	0.022	0.0314	0.0521	0.0384	0.0326
	7	0.0136	0.0131	0.0141	0.023	0.0134	0.0129	0.0142	0.0133	0.039	0.031	0.036	0.041	0.044	0.041	0.036	0.042	0.0383	0.0372	0.0341	0.0561	0.0553	0.0357	0.0783	0.0664
	9	0.0234	0.0148	0.0245	0.0131	0.0144	0.0139	0.0145	0.0241	0.043	0.049	0.039	0.051	0.045	0.042	0.067	0.055	0.0421	0.0461	0.0578	0.0684	0.0673	0.0834	0.0698	0.0983
	11	0.0261	0.0226	0.0178	0.0152	0.0217	0.0354	0.0234	0.0256	0.058	0.059	0.05	0.062	0.056	0.048	0.057	0.058	0.0623	0.0754	0.0872	0.0638	0.0948	0.0873	0.0739	0.0659
	13	0.0353	0.0258	0.0261	0.0364	0.0252	0.0283	0.0318	0.0356	0.061	0.069	0.063	0.054	0.058	0.067	0.055	0.07	0.0634	0.0836	0.1081	0.0932	0.0952	0.0828	0.1013	0.0983
	15	0.0363	0.0449	0.0278	0.0367	0.0401	0.0354	0.0543	0.0379	0.072	0.074	0.075	0.08	0.079	0.1082	0.075	0.079	0.1379	0.0733	0.1146	0.0941	0.1082	0.0998	0.1293	0.1293
	17	0.0418	0.0382	0.0448	0.0391	0.0473	0.0377	0.0424	0.0383	0.085	0.088	0.079	0.091	0.08	0.085	0.123	0.088	0.1593	0.1196	0.1463	0.1643	0.1532	0.121	0.1437	0.1336
	19	0.0424	0.0484	0.0428	0.0501	0.0484	0.0691	0.0466	0.0497	0.098	0.11	0.108	0.106	0.112	0.115	0.105	0.113	0.1383	0.1491	0.1702	0.1328	0.135	0.1739	0.1589	0.1441
	21	0.0503	0.0599	0.0411	0.0504	0.0525	0.0812	0.0528	0.0507	0.119	0.121	0.125	0.0986	0.124	0.112	0.115	0.127	0.1573	0.1529	0.1842	0.1672	0.1498	0.1583	0.1664	0.1872
	23	0.0619	0.0621	0.0583	0.0565	0.0607	0.0524	0.0609	0.0625	0.132	0.1252	0.1363	0.1236	0.1074	0.1352	0.1291	0.1281	0.1732	0.1893	0.1783	0.1974	0.1828	0.2072	0.1934	0.1998
	25	0.0738	0.0729	0.0724	0.0721	0.0658	0.0851	0.0529	0.0673	0.1359	0.1374	0.132	0.1431	0.1397	0.1456	0.1172	0.1334	0.2388	0.2109	0.2578	0.2268	0.2041	0.2187	0.2516	0.2345
	27	0.0832	0.0749	0.0815	0.0767	0.0701	0.0742	0.0744	0.0723	0.1777	0.1784	0.1993	0.1769	0.1634	0.1934	0.1873	0.2092	0.2791	0.2748	0.2509	0.2743	0.2855	0.2638	0.2645	0.2659
	29	0.0845	0.0729	0.1047	0.0749	0.0835	0.0778	0.0832	0.0894	0.193	0.2073	0.2182	0.2038	0.2185	0.2417	0.2333	0.241	0.3173	0.3078	0.3111	0.2883	0.2995	0.3065	0.2896	0.2919
	31	0.0952	0.0948	0.1063	0.0953	0.0789	0.0961	0.1154	0.0857	0.2341	0.2115	0.1998	0.2203	0.1945	0.2294	0.2388	0.2443	0.3119	0.3342	0.3256	0.3021	0.3345	0.3142	0.3223	0.3555
	H460
	Days	Low								Mod								High
	1	0.0007	0.0008	0.001	0.0009	0.0012	0.0007	0.0006	0.0009	0.0008	0.0007	0.0012	0.0006	0.0008	0.0009	0.0012	0.0008	0.0009	0.0007	0.0008	0.0011	0.0008	0.0007	0.0009	0.0007
	3	0.0219	0.0173	0.0287	0.0103	0.0195	0.0194	0.0158	0.0431	0.0394	0.0364	0.0176	0.0127	0.024	0.013	0.0135	0.0122	0.0557	0.0508	0.0647	0.0483	0.0573	0.0638	0.0682	0.0503
	5	0.0263	0.0208	0.0278	0.0274	0.0357	0.0369	0.0299	0.0375	0.0416	0.0361	0.0385	0.0475	0.0468	0.0495	0.0483	0.0369	0.0687	0.0627	0.0737	0.0783	0.0885	0.0836	0.0634	0.0674
	7	0.0427	0.0392	0.0427	0.0406	0.0473	0.0386	0.0418	0.0361	0.0634	0.0596	0.0395	0.0517	0.0455	0.0466	0.0673	0.0556	0.0884	0.1073	0.0839	0.1181	0.0663	0.0586	0.0782	0.0863
	9	0.0437	0.0461	0.0449	0.0626	0.0408	0.0613	0.0405	0.0426	0.0583	0.0672	0.0528	0.0693	0.0647	0.0379	0.0799	0.0684	0.1024	0.1174	0.1047	0.0946	0.1249	0.1039	0.0879	0.0863
	11	0.0497	0.0585	0.0432	0.0487	0.0509	0.0581	0.0518	0.0501	0.0421	0.0761	0.0728	0.0834	0.0693	0.0803	0.0718	0.0985	0.1463	0.1394	0.1274	0.1264	0.1443	0.1426	0.1384	0.1273
	13	0.0604	0.052	0.0571	0.0604	0.0526	0.0524	0.0508	0.0517	0.0874	0.0836	0.0927	0.0783	0.1053	0.0898	0.0864	0.085	0.1532	0.1539	0.1463	0.1722	0.1532	0.1436	0.1658	0.1531
	15	0.0548	0.0652	0.0636	0.0597	0.0558	0.0482	0.0603	0.0563	0.0737	0.0948	0.1159	0.1025	0.0929	0.0958	0.1042	0.1181	0.1754	0.1834	0.2291	0.2038	0.1893	0.2037	0.1847	0.1983
	17	0.0539	0.0601	0.0561	0.0572	0.0638	0.0662	0.0738	0.0538	0.1383	0.0983	0.1059	0.1259	0.1154	0.1298	0.1395	0.1394	0.2483	0.2383	0.2081	0.2164	0.2241	0.2061	0.2593	0.2377
	19	0.0892	0.0532	0.0663	0.0563	0.0765	0.0669	0.0575	0.0556	0.1692	0.1592	0.1469	0.165	0.1486	0.1368	0.1452	0.1425	0.2631	0.2598	0.2492	0.2734	0.2648	0.2639	0.2583	0.2478
	21	0.0582	0.0673	0.0573	0.0759	0.0684	0.0639	0.0684	0.0758	0.1687	0.1793	0.1994	0.122	0.1759	0.1832	0.1583	0.1845	0.3175	0.3091	0.2753	0.2994	0.3236	0.2936	0.2836	0.2984
	23	0.0694	0.0738	0.0853	0.0669	0.0786	0.0564	0.0684	0.0763	0.2062	0.2094	0.2169	0.2036	0.2286	0.2138	0.206	0.2372	0.3082	0.3348	0.3525	0.3268	0.3086	0.3559	0.3384	0.3204
	25	0.0835	0.0856	0.0957	0.0549	0.0653	0.085	0.0994	0.0763	0.2351	0.2585	0.2165	0.2184	0.2528	0.2472	0.2539	0.1989	0.3062	0.3327	0.3336	0.3783	0.3626	0.3738	0.3619	0.3285
	27	0.0963	0.0936	0.0977	0.0794	0.0953	0.0863	0.0841	0.1005	0.2577	0.2208	0.2483	0.2627	0.2693	0.2486	0.2726	0.2651	0.3373	0.3653	0.3328	0.3735	0.3528	0.3592	0.3748	0.3461
	29	0.0794	0.1004	0.0975	0.089	0.0978	0.1098	0.1176	0.1243	0.2817	0.2603	0.2695	0.2705	0.2693	0.2994	0.2563	0.2831	0.3583	0.3639	0.3841	0.3643	0.3951	0.372	0.3488	0.3581
	31	0.1004	0.1203	0.1185	0.1124	0.1205	0.1221	0.1289	0.1032	0.2773	0.2659	0.2712	0.2745	0.2702	0.2884	0.2788	0.2824	0.3778	0.3654	0.3794	0.3634	0.3798	0.3802	0.3773	0.3624
	8-oxo-dG
	A549
	Days	Low								Mod								High
	1	3.58	3.02	3.42	3.78	3.85	3.03	3.79	3.65	3.52	3.39	3.43	3.44	3.93	3.57	3.66	3.32	3.39	3.84	3.29	3.84	3.46	3.57	3.38	3.88
	3	3.67	3.72	3.36	3.73	3.89	3.69	3.71	3.29	4.63	4.87	3.38	4.72	4.94	4.92	5.05	4.96	4.81	4.69	4.98	5.58	4.97	4.98	4.88	4.81
	5	4.64	3.83	4.22	3.79	4.36	4.58	3.94	4.19	5.34	5.63	5.34	5.48	5.54	4.18	5.47	5.59	6.49	6.65	6.81	6.96	6.99	7.49	6.86	6.87
	7	4.95	5.23	4.66	4.54	4.23	4.66	4.79	4.63	6.05	6.29	4.67	5.78	6.25	6.34	6.53	6.38	8.69	9.71	9.44	9.53	9.43	10.12	8.82	9.94
	9	5.47	5.27	4.63	5.55	5.14	4.72	4.84	5.25	7.72	6.94	7.51	7.28	7.59	6.26	7.46	6.88	10.94	10.16	10.99	10.48	10.39	10.97	10.14	10.73
	11	5.29	5.14	4.99	5.84	5.79	5.44	5.39	4.85	8.38	7.72	7.83	6.97	8.39	8.06	7.72	7.69	11.14	11.29	9.92	11.49	11.53	11.06	11.14	11.52
	13	5.65	5.71	6.05	6.38	5.94	6.39	6.19	5.79	8.25	8.93	8.45	8.81	8.25	7.64	8.27	8.44	11.64	11.47	11.71	11.39	10.18	11.84	11.18	11.43
	15	6.43	7.023	6.49	6.47	6.63	6.64	6.23	6.57	9.83	9.48	7.96	8.94	9.67	8.74	9.16	9.23	12.27	12.05	10.69	12.47	11.98	11.97	12.19	11.64
	17	6.74	6.72	7.24	6.33	6.87	7.05	6.83	7.24	10.33	9.71	8.86	9.95	10.36	10.05	9.84	10.13	12.47	12.66	12.29	12.54	12.66	11.19	12.83	13.06
	19	7.05	7.28	6.94	7.31	6.92	6.81	7.69	7.62	10.58	10.83	10.27	10.45	9.12	10.8	10.72	11.05	12.84	12.69	13.05	11.58	12.99	13.26	13.35	12.72
	21	7.86	7.48	7.76	6.83	7.02	7.27	7.48	7.73	11.16	10.83	9.29	10.58	10.94	11.09	11.43	10.84	13.47	13.62	13.95	13.41	13.36	13.69	12.14	13.81
	23	7.91	7.55	8.02	8.46	7.72	7.58	7.47	8.04	11.33	11.45	11.53	11.06	11.19	9.13	11.52	11.08	14.17	14.36	13.93	14.55	13.99	13.71	14.09	12.62
	25	8.14	8.29	8.49	8.83	8.58	8.69	9.14	8.05	11.63	11.48	11.39	11.65	10.16	11.58	11.83	12.05	14.47	14.09	13.63	14.38	14.73	14.69	14.58	14.29
	27	8.54	8.64	8.45	8.81	8.18	8.88	8.67	8.68	12.16	12.49	10.73	11.94	12.14	11.83	11.99	11.89	13.52	14.43	14.62	14.58	14.64	14.47	13.92	15.27
	29	9.08	8.87	8.79	8.83	8.64	8.62	8.59	8.62	12.52	12.47	12.54	12.63	12.16	11.19	12.41	12.89	15.29	14.88	14.44	14.98	14.43	13.08	14.36	14.08
	31	8.18	8.55	8.55	9	9.18	8.55	8.98	9.18	12.74	12.66	12.49	12.62	11.18	12.75	13.03	12.98	14.62	13.07	14.99	14.97	14.59	14.43	14.99	14.88
	H460
	Days	Low								Mod								High
	1	4.17	4.21	4.38	4.03	4.18	3.92	4.01	3.93	3.54	4.18	3.85	3.97	4.24	4.27	4.53	4.38	3.94	3.95	3.48	4.52	4.62	4.83	4.25	4.52
	3	4.72	4.39	4.04	4.99	4.02	4.85	5.01	4.74	5.15	5.37	4.83	5.28	6.47	6.47	5.73	5.47	6.7	6.83	7.38	7.37	6.37	7.31	6.04	6.42
	5	5.94	4.94	5.04	5.28	5.37	5.58	5.74	5.37	5.93	6.21	6.92	6.03	6.25	5.35	7.03	7.27	8.7	7.83	7.38	8.37	7.37	7.31	8.04	8.42
	7	5.83	6.36	6.01	6.82	5.03	5.02	5.62	6.02	6.73	6.81	6.36	6.27	7.05	7.92	8.04	8.03	9.48	8.64	9.16	9.29	8.38	9.62	8.38	8.27
	9	6.38	6.72	5.48	6.38	6.39	6.36	6.04	7.28	8.25	7.58	8.03	7.94	8.03	7.63	8.04	8.25	10.58	10.73	9.55	10.03	10.75	10.49	9.8	8.37
	11	6.37	6.18	5.84	6.83	7.03	6.03	6.55	6.24	8.58	8.94	9.26	8.49	9.3	8.61	8.43	8.24	11.9	11.72	12.09	11.47	12.04	11.64	11.82	11.05
	13	6.57	6.94	7.04	7.25	7.16	7.03	7.15	6.25	9.03	9.57	9.03	9.57	9.25	9.01	8.88	8.41	12.31	11.98	12.57	11.37	11.28	12.57	11.64	12.07
	15	7.03	6.94	7.46	7.84	7.03	6.98	7.14	7.03	10.47	9.73	9.36	9.58	10.09	9.27	9.95	10.29	12.83	13.05	12.37	13.49	12	12.9	12.66	12.42
	17	7.35	7.37	8.02	7.03	8.04	8.36	8.05	8.45	10.97	10.37	10.42	11.31	10.84	11.42	11.36	11.03	13.05	12.73	13.25	13.47	13.25	11.97	13.77	13.98
	19	8.35	8.41	7.95	8.36	8.19	8.45	7.52	8.84	11.57	11.23	10.67	10.85	10.48	11.2	11.12	11.45	13.73	13.27	13.94	13.04	13.55	13.52	13.68	13.02
	21	8.47	8.04	8.57	8.03	8.52	8.83	8.43	8.14	11.63	11.52	10.95	11.37	11.59	11.69	12.04	11.74	14.03	13.73	14.38	14.24	13.64	14.36	14.03	14.26
	23	9.38	8.47	9.25	9.27	9.14	8.04	8.97	9.05	11.93	11.95	12.48	12.03	12.05	11.38	12.3	11.75	15.03	15.02	14.37	14.06	14.73	14.26	14.53	14.95
	25	8.54	9.37	9.47	10.37	10.02	9.95	10.03	8.95	11.92	12.09	12.05	12.73	12.35	11.26	12.47	12.84	15.03	14.58	15.07	14.99	15.2	15.01	15.04	15.73
	27	9.35	9.58	10.35	10.27	10.37	10.94	10.03	10.24	12.84	13.07	12.39	12.74	12.58	12.94	13.94	12.95	15.28	15.04	15.52	15.31	15.26	15.06	15.95	15.78
	29	9.93	10.42	10.25	10.35	11.05	10.28	11.02	10.57	12.73	12.04	13.27	13.38	13.21	12.74	12.95	13.84	15.93	16.28	15.94	15.83	15.94	16.27	15.67	15.93
	31	10.47	11.03	10.62	11.13	10.73	11.52	10.83	10.92	13.27	13.39	13.04	13.16	13.22	13.25	12.69	13.53	16.39	16.03	16.56	16.02	17.04	16.04	16.83	16.47

## Sheet: Fig. 1k
		Ctrl	-Flu	+Flu
	Cyp51	1	3.40673	0.633028
	MSMO1	1	1.09665	0.751196
	Idi1	1	1.41596	1.01074
	FDFT1	1	1.60646	1.07531
	SQLE	1	0.683333	1.14365
	MVK	1	0.511127	1.10937
	HMGCS1	1	1.55075	0.754774
	HMGCR	1	1.65171	0.905983
	DHCR24	1	0.514883	0.964535
	ACAT2	1	4.0049	0.936275
	NSDHL	1	1.44702	0.917219
	LSS	1	3.80819	0.730603
	FDPS	1	2.15535	1.04372
	PMVK	1	1.02688	0.774194
	ABCA1	1	1.7617	0.596491
	MVD	1	2.15642	1.01955
	DHCR7	1	1.91385	0.802095
	SREBF2	1	0.821485	1.22393

## Sheet: Fig. 2c
	source data fig. 2c
	Fluplatin：PEG-PE	Particle Size (nm)		PDI		EE%
	10:1	100.233	0.68537	0.11767	0.00709	99.7382	1.24
	5:1	89.55	0.64583	0.14567	0.0085	96.1531	1.98
	10:3	79.4533	1.23427	0.15567	0.00551	89.8691	0.89
	5:2	77.7967	0.39374	0.16633	0.00643	86.2437	2.21
	2:1	75.09	0.93536	0.16933	0.00351	86.6062	1.38
	5:3	63.7	1.53209	0.16	0.00572	85.9617	2.36
	5:4	56.8667	0.78577	0.22733	0.0085	86.7674	1.19
	1:1	40.1667	1.29932	0.266	0.00781	78.5901	0.54

## Sheet: Fig. 2e
	source data fig. 2e
	Time (h)	FP NPs		F NPs
	1	2.24	2.09	2.31	1.23
	2	3.99	1.68	5.13	2.32
	4	5.45	3.39	8.68	2.87
	8	8.81	2.97	11.34	3.95
	12	9.04	4.59	12.87	2.23
	24	11.49	3.13	14.94	1.94
	48	12.08	5.04	18.93	3.89
	72	13.79	3.76	20.07	4.46

## Sheet: Fig. 2f
	source data fig. 2f (i)
	Time	1 h			2 h			4 h			8 h			12 h			24 h			48 h			72 h
	pH	4.5	6.5	7.4	4.5	6.5	7.4	4.5	6.5	7.4	4.5	6.5	7.4	4.5	6.5	7.4	4.5	6.5	7.4	4.5	6.5	7.4	4.5	6.5	7.4
	Pt release (%)	13.0867	10.7872	3.46256	18.2287	14.4318	5.71436	26.2487	21.6333	7.78718	30.8651	26.3056	13.4323	41.04	35.9672	18.3149	52.3908	44.9456	22.4174	69.6118	59.2508	31.4908	95.2718	65.8446	43.5344
		13.7785	7.82103	4.08667	17.5354	11.8733	5.46821	28.72	18.9764	8.20718	35.3231	29.2256	11.7579	49.4287	33.4282	17.3867	56.7785	48.9944	20.9764	80.3	56.101	26.4374	90.8892	64.1185	34.6446
		11.3667	9.31641	4.59487	21.1549	11.9385	7.25282	23.6241	23.1785	10.1892	34.8097	23.1646	12.6774	44.4267	31.7969	18.5872	50.3672	43.7933	23.7154	86.9544	64.1185	32.9785	98.5221	74.7754	35.7795
	source data fig. 2f (ii)
	Time	1 h			2 h			4 h			8 h			12 h			24 h			48 h			72 h
	pH	4.5	6.5	7.4	4.5	6.5	7.4	4.5	6.5	7.4	4.5	6.5	7.4	4.5	6.5	7.4	4.5	6.5	7.4	4.5	6.5	7.4	4.5	6.5	7.4
	Pt release (%)	12.07	6.95	3.41	13.18	8.49	5.97	23.29	12.78	6.24	30.12	19.41	9.77	34.04	29.95	16.78	52.12	34.41	17.59	61.69	32.92	16.49	66.27	55.64	25.59
		12.65	6.04	3.08	14.46	9.33	5.13	24.72	13.29	5.89	31.69	21.22	11.87	33.79	31.41	15.37	51.15	31.59	20.03	68.33	36.16	20.19	78.86	64.15	27.56
		11.87	7.26	3.86	13.18	8.15	6.01	25.02	13.18	6.76	32.36	20.17	8.69	41.67	3131	15.58	49.95	33.33	18.71	59.55	37.11	17.15	70.56	58.76	28.72

## Sheet: Fig. 2g
	source data fig. 2g (i)
		Concentration (mM)	1	5	10	20	50	100
	Particle size (nm)	NaCl	97.5	102.5	101.6	102.5	102.8	104.7
			104.2	103.7	101.7	102.4	104.8	106.3
			102.9	102.6	103.8	107.5	105.9	107.5
		Urea	102.3	99.5	105.3	100.2	103.4	107.5
			102	104.4	103.8	102.1	105	107.5
			103.7	102.8	106	100.1	106.7	105.6
		Tween 20	123.2	63.5	74.3	9.6	8.2	8.4
			121.9	61.8	55.8	9.2	7.6	8.1
			124.1	60.8	71.6	10.9	8.3	7
		Triton X-100	452	246.6	41.3	23.8	12.3	8
			485	259.2	54.4	8.9	9.5	9.4
			437	312.1	48.8	21.7	7.6	7.6
		EDTA-2Na	87.4	107.8	105.6	107.7	113.3	315.7
			86.1	105.8	109.7	110.3	112.2	319.7
			84.1	106.7	110.6	109.2	113.3	338.9
	source data fig. 2g (ii)
		Concentration (mM)	1	5	10	20	50	100
	Particle size (nm)	NaCl	101.5	102.5	102.6	101.2	101.8	103.7
			102.1	101.2	101.7	102.6	102.3	105.3
			100.9	101.8	103.3	101.2	100.9	104.6
		Urea	100.3	100.5	101.7	105.2	103.4	104.8
			101.4	102.4	103.8	106.5	103.7	106.5
			100.7	102.6	102.8	107.4	105.2	105.3
		Tween 20	273.2	143.3	94.5	18.3	8.9	8.6
			300.2	137.6	95.3	14.7	7.6	9.1
			288.7	146.8	100.6	16.8	9.3	8.9
		Triton X-100	493.5	337.9	149.6	53.8	11.3	8
			506.4	356.3	200.4	48.4	12.5	7.4
			474.6	318.7	178.5	51.3	8.3	7.9
		EDTA-2Na	101.4	105.2	105.3	109.7	121.8	185.5
			100.8	105.6	108.7	110.2	125.2	169.4
			100.4	106.9	107.2	108.2	121.5	194.9

## Sheet: Fig. 2j
	source data fig. 2j
		Uptake Pt (ng/106 cells)
	Time (h)	cisplatin			Fluplatin			F+C NPs			F NPs			FP NPs
	1	2.3	4.9	5.1	12.7	10.2	11.3	33.9	40.8	41.2	29.6	33.8	29.5	67.5	53.9	60.8
	2	10.9	15.6	11.7	20.2	19.7	21.9	69.3	73.2	64.5	45.3	44.6	50.8	117.8	109.2	99.1
	4	23.6	24.9	30.1	53.1	54.4	50.8	123.9	100.5	125.5	80.4	101.6	85.4	217.6	183.2	200.8
	8	56.1	66.4	52.9	90.1	86.5	81.2	286.3	276.1	332.9	234.8	251.7	221.9	412.3	380.1	366.9

[truncated: 80 more sheets: Fig. 2l, Fig. 2m, Fig. 3a, Fig. 3d, Fig. 3e, Fig. 3f, Fig. 3g, Fig. 4c, Fig. 4j, Fig. 4k, Fig. 4f, Fig. 4g, Fig. 4h, Fig. 5a, Fig. 5b-e, Fig. 5f, Fig. 5g-h, Fig. 5i, Fig. 5j, Fig. 5k …]
